# Supplementary material for: Hypoxia‐induced cofilin 1 promotes hepatocellular carcinoma progression by regulating the PLD1/AKT pathway
Source: Clin Transl Med. 2021 Mar 21;11(3):e366. doi: 10.1002/ctm2.366 (PMC7982636; doi:10.1002/ctm2.366)
Supplement: Supplementary file 9 — Table S2 [file CTM2-11-e366-s007.xls]

## Sheet: Sheet1
Supplementary Table 2. The differentially expressed proteins between HCC and matched PVTT
	HCC: hepatocellular carcinoma, PVTT: portal vein tumor thrombus. A: HCC, B: PVTT
Accession	Gene Name	Description	Coverage	# Peptides	# PSMs	# Unique Peptides	# Protein Groups	# AAs	MW [kDa]	calc. pI	Abundances A1	Abundances A2	Abundances A3	Abundances B1	Abundances B2	Abundances B3	Average A	Average B	B/A	P value
Q5T7M9	FAM69A	Protein FAM69A OS=Homo sapiens GN=FAM69A PE=2 SV=1	4.20561	1	2	1	1	428	48.992	7.17	24.2	14.9	56.1	216.2	214.8	73.8	31.7333	168.267	5.30252	0.0490773
A0A1B4WRL5	hbb	Beta globin (Fragment) OS=Homo sapiens GN=hbb PE=3 SV=1	85.7143	13	869	1	1	105	11.525	6.68	30.9	34.6	30.3	116.3	131.5	256.4	31.9333	168.067	5.26305	0.0374475
A0A087WX45	IQCE	IQ domain-containing protein E OS=Homo sapiens GN=IQCE PE=1 SV=1	1.28205	1	1	1	1	702	78.124	9.47	43.8	31.7	69.3	172.2	180.7	102.2	48.2667	151.7	3.14296	0.0191245
Q8IZI0	HBB	Hemoglobin beta chain variant Hb-I_Toulouse (Fragment) OS=Homo sapiens GN=HBB PE=3 SV=1	94.2857	13	670	2	1	105	11.498	5.71	49.7	46.9	60.4	161.6	152.8	128.6	52.3333	147.667	2.82166	0.00087378
Q562R0	ACT	Actin-like protein (Fragment) OS=Homo sapiens GN=ACT PE=4 SV=1	28.1553	2	60	1	1	103	11.517	6.35	61.3	51.2	48.6	135.8	122	181	53.7	146.267	2.72377	0.00709743
Q14485	HBD	Delta-hemoglobin (Fragment) OS=Homo sapiens PE=3 SV=1	83.6066	6	80	1	1	61	6.656	5.17	62.3	44.7	57.1	202.8	119.8	113.2	54.7	145.267	2.6557	0.0365329
E9PP50	CFL1	Cofilin-1 (Fragment) OS=Homo sapiens GN=CFL1 PE=1 SV=8	77.9874	16	77	1	1	159	17.766	8.09	52	54.9	58.7	139	153.5	142	55.2	144.833	2.62379	4.94659e-05
U6A3P2	HBA2	Mutant hemoglobin alpha 2 globin chain (Fragment) OS=Homo sapiens GN=HBA2 PE=4 SV=1	31.7073	2	71	1	1	41	4.363	7.44	60.9	54.1	51.5	152.6	146.6	134.5	55.5	144.567	2.6048	0.000121149
H0YI43	MYL6	Myosin light polypeptide 6 (Fragment) OS=Homo sapiens GN=MYL6 PE=1 SV=1	81.9277	6	28	1	1	83	9.243	4.78	75.5	52.4	48.3	122.8	164	137.1	58.7333	141.3	2.40579	0.00499869
Q3LR79	HBB	Hemoglobin beta (Fragment) OS=Homo sapiens GN=HBB PE=3 SV=1	93.3333	12	670	1	1	105	11.475	5.77	64.4	58.5	53.7	148.2	141.6	133.6	58.8667	141.133	2.39751	9.56933e-05
A0A059QPE7	COX2	Cytochrome c oxidase subunit 2 OS=Homo sapiens GN=COX2 PE=3 SV=1	27.7533	6	17	1	1	227	25.529	4.89	56.6	55.8	65.6	121.8	113.3	187	59.3333	140.7	2.37135	0.025729
A0A024R5W6	TPM1	Tropomyosin 1 (Alpha), isoform CRA_a OS=Homo sapiens GN=TPM1 PE=3 SV=1	57.3944	20	58	1	1	284	32.658	4.74	63	57.2	58.6	148.8	141.4	131.1	59.6	140.433	2.35626	0.000117871
Q8IUL9	HBB	Hemoglobin beta chain variant Hb.Sinai-Bel Air (Fragment) OS=Homo sapiens GN=HBB PE=3 SV=1	94.2857	13	808	1	1	105	11.541	6.05	55.4	64.1	61.7	148.5	136.1	134.2	60.4	139.6	2.31126	0.000106737
Q4TZM4	HBB	Hemoglobin beta chain (Fragment) OS=Homo sapiens GN=HBB PE=3 SV=1	89.1089	10	940	2	1	101	11.016	6.52	59.2	59.6	64.5	148.5	137.6	130.6	61.1	138.9	2.27332	0.000142896
Q86YQ4	HBA1	Alpha-1 globin (Fragment) OS=Homo sapiens GN=HBA1 PE=3 SV=1	57.9545	5	179	2	1	88	9.476	9.2	63.7	57.9	62.2	146.6	121.5	148	61.2667	138.7	2.26387	0.000913453
A2N2F4	VK3	VK3 protein (Fragment) OS=Homo sapiens GN=VK3 PE=2 SV=1	14.8148	1	1	1	1	108	11.879	9.51	55.3	50.2	79.3	152.8	130.3	132	61.6	138.367	2.24621	0.00263841
Q3Y9I8	HBB	Hemoglobin beta (Fragment) OS=Homo sapiens GN=HBB PE=3 SV=1	90	10	835	1	1	100	10.956	6.37	67.9	56.6	63.2	133.2	138.8	140.4	62.5667	137.467	2.19712	4.50027e-05
K7EPD4	TLE2	Transducin-like enhancer protein 2 (Fragment) OS=Homo sapiens GN=TLE2 PE=1 SV=1	9.16031	1	2	1	1	131	14.918	4.6	71.4	65.3	51.4	130	134.1	147.8	62.7	137.3	2.18979	0.000735865
Q9UM85	beta-globin	Beta-globin protein (Fragment) OS=Homo sapiens GN=beta-globin PE=4 SV=1	100	2	78	1	1	17	2.103	4.5	57.7	62.4	68.3	150.5	125.6	135.4	62.8	137.167	2.18418	0.000697633
D3GKD8	HBG1	A-gamma globin Osilo variant OS=Homo sapiens GN=HBG1 PE=3 SV=1	78.9116	10	107	9	1	147	16.16	7.2	64.7	66.5	64.9	139.9	136.1	127.9	65.3667	134.633	2.05966	4.23608e-05
Q6VFQ6	HBB	Hemoglobin beta chain (Fragment) OS=Homo sapiens GN=HBB PE=4 SV=1	100	4	352	1	1	42	4.51	8.24	66.6	65.7	65.2	138.6	129.1	134.8	65.8333	134.167	2.03797	1.65104e-05
A0N5G1	V<kappa>1	Rheumatoid factor C6 light chain (Fragment) OS=Homo sapiens GN=V<kappa>1 PE=2 SV=1	25	2	9	2	1	116	12.52	8.46	69.4	63.9	65.3	133.5	136.3	131.6	66.2	133.8	2.02115	6.00424e-06
P08253	MMP2	72 kDa type IV collagenase OS=Homo sapiens GN=MMP2 PE=1 SV=2	2.87879	1	3	1	1	660	73.835	5.47	63.2	67.3	70	126	132.6	140.8	66.8333	133.133	1.99202	0.000148443
Q8N130	SLC34A3	Sodium-dependent phosphate transport protein 2C OS=Homo sapiens GN=SLC34A3 PE=1 SV=2	1.33556	1	1	1	1	599	63.509	8.27	63.9	71.1	65.6	112.2	111.3	175.9	66.8667	133.133	1.99103	0.0368281
Q5XTR9	HBD/HBB	Hemoglobin delta-beta fusion protein (Fragment) OS=Homo sapiens GN=HBD/HBB PE=3 SV=1	100	4	138	1	1	34	3.882	5.62	62	66.5	72.7	138.4	140.8	119.5	67.0667	132.9	1.98161	0.000889368
Q86YQ1	HBA2	Hemoglobin alpha-2 (Fragment) OS=Homo sapiens GN=HBA2 PE=3 SV=1	56.044	6	182	3	1	91	9.665	9.25	70.2	67.3	64	127.9	129.2	141.3	67.1667	132.8	1.97717	0.000143442
Q9NQ87	HEYL	Hairy/enhancer-of-split related with YRPW motif-like protein OS=Homo sapiens GN=HEYL PE=1 SV=2	3.65854	1	1	1	1	328	35.065	10.68	63.7	67.9	70.4	145.9	135.6	116.5	67.3333	132.667	1.9703	0.00178109
Q8N697	SLC15A4	Solute carrier family 15 member 4 OS=Homo sapiens GN=SLC15A4 PE=1 SV=1	2.42634	1	1	1	1	577	61.993	9	58.5	71.2	72.5	118.5	135.3	143.9	67.4	132.567	1.96686	0.00169416
G3V1N2	HBA2	HCG1745306, isoform CRA_a OS=Homo sapiens GN=HBA2 PE=1 SV=1	69.0909	9	1548	2	1	110	11.94	8.76	69.2	67.6	66.5	139.1	134.6	123.1	67.7667	132.267	1.9518	0.000181512
P00915	CA1	Carbonic anhydrase 1 OS=Homo sapiens GN=CA1 PE=1 SV=2	65.5172	13	200	13	1	261	28.852	7.12	68.7	66.5	69.5	135.1	130	130.3	68.2333	131.8	1.93161	4.56402e-06
U3PXP0	HBA2	Alpha globin chain (Fragment) OS=Homo sapiens GN=HBA2 PE=3 SV=1	76.4706	4	374	1	1	51	5.699	7.52	72.1	62.9	70.5	129.6	126.6	138.2	68.5	131.467	1.91922	0.000149681
P10114	RAP2A	Ras-related protein Rap-2a OS=Homo sapiens GN=RAP2A PE=1 SV=1	42.623	5	5	1	1	183	20.602	4.82	70.7	66.5	70.8	125.1	120	146.8	69.3333	130.633	1.88413	0.00182274
B3KWQ6		cDNA FLJ43599 fis, clone SMINT2017781, highly similar to PERIPHERIN OS=Homo sapiens PE=2 SV=1	25.7447	11	36	7	1	470	53.648	5.47	74.8	69.6	63.9	129	131.8	130.9	69.4333	130.567	1.88046	4.72695e-05
A0A024QYZ9	CEP72	Centrosomal protein 72kDa, isoform CRA_b OS=Homo sapiens GN=CEP72 PE=4 SV=1	3.70943	1	1	1	1	647	71.643	6.52	71.1	65.3	73	146.8	120.5	123.2	69.8	130.167	1.86485	0.00223471
C8C504	HBB	Beta-globin OS=Homo sapiens GN=HBB PE=3 SV=1	93.8776	17	1215	1	1	147	15.987	8.06	70.2	71.5	69.8	130.7	131.2	126.5	70.5	129.467	1.83641	3.04872e-06
P09105	HBQ1	Hemoglobin subunit theta-1 OS=Homo sapiens GN=HBQ1 PE=1 SV=2	18.3099	2	2	2	1	142	15.498	7.62	75.3	65.3	71.3	128.7	133	126.4	70.6333	129.367	1.83152	7.31382e-05
B3VL17		Beta globin (Fragment) OS=Homo sapiens PE=3 SV=1	94.2857	22	994	9	1	105	11.475	6.37	73	71	68.9	126.5	130	130.6	70.9667	129.033	1.81822	4.83413e-06
P35749	MYH11	Myosin-11 OS=Homo sapiens GN=MYH11 PE=1 SV=3	53.9047	101	246	78	1	1972	227.199	5.5	73.2	69.3	70.6	131.6	130	125.3	71.0333	128.967	1.81558	1.26082e-05
B3VL31		Beta globin (Fragment) OS=Homo sapiens PE=3 SV=1	94.2857	20	1131	7	1	105	11.492	6.68	73.2	70.6	69.7	129	124.7	132.9	71.1667	128.867	1.81077	2.40402e-05
A0A173GMX0	ACTC1	Actin alpha cardiac muscle 1 (Fragment) OS=Homo sapiens GN=ACTC1 PE=4 SV=1	61.9048	2	95	1	1	63	7.272	4.56	59.3	73.6	81.3	137.8	130.7	117.3	71.4	128.6	1.80112	0.00290572
Q8IXP7	SAMD4B	SAMD4B protein (Fragment) OS=Homo sapiens GN=SAMD4B PE=2 SV=1	8.49315	2	3	2	1	365	39.212	8.9	76.8	66.9	71	134.3	129.5	121.4	71.5667	128.4	1.79413	0.000276116
V9HWA5	HEL-S-14	Calponin OS=Homo sapiens GN=HEL-S-14 PE=2 SV=1	45.4545	13	26	11	1	297	33.15	9.07	72.2	71.4	71.3	130.2	129.5	125.4	71.6333	128.367	1.792	3.10828e-06
P23443	RPS6KB1	Ribosomal protein S6 kinase beta-1 OS=Homo sapiens GN=RPS6KB1 PE=1 SV=2	1.90476	1	1	1	1	525	59.102	6.65	74.7	66.2	75.1	143.5	152.1	88.4	72	128	1.77778	0.049967
Q96T46	HBA2	Hemoglobin alpha 2 (Fragment) OS=Homo sapiens GN=HBA2 PE=3 SV=1	94.7368	8	1477	1	1	76	8.386	7.14	86.1	68.7	61.8	127.6	130.8	125	72.2	127.8	1.77008	0.00169819
Q96HF1	SFRP2	Secreted frizzled-related protein 2 OS=Homo sapiens GN=SFRP2 PE=1 SV=2	5.08475	1	1	1	1	295	33.468	7.42	81.5	73	62.2	122.3	131.7	129.3	72.2333	127.767	1.7688	0.000889762
A0A1B0GUV8	LOC102723971	Protein LOC102723971 OS=Homo sapiens GN=LOC102723971 PE=3 SV=1	8.28729	1	3	1	1	181	20.186	5.54	68.7	76.3	71.9	119.4	133.9	129.8	72.3	127.7	1.76625	0.000333854
E9PQ56	PUF60	Poly(U)-binding-splicing factor PUF60 (Fragment) OS=Homo sapiens GN=PUF60 PE=1 SV=8	48.1366	10	24	1	1	322	34.407	8.59	78.2	67.8	71.8	132.3	132.8	117.2	72.6	127.433	1.75528	0.00076919
A8KA04		cDNA FLJ77539 OS=Homo sapiens PE=2 SV=1	1.35922	1	1	1	1	515	55.827	9.33	78.6	71.5	68.4	121.4	118.6	141.5	72.8333	127.167	1.746	0.0022526
Q4ZGM8		Hemoglobin alpha-2 globin mutant (Fragment) OS=Homo sapiens PE=3 SV=1	99	11	1434	1	1	100	10.789	9.04	69.9	81.1	67.7	112	135.7	133.6	72.9	127.1	1.74348	0.00329068
E9PKC0	PLEKHA7	Pleckstrin homology domain-containing family A member 7 OS=Homo sapiens GN=PLEKHA7 PE=1 SV=1	0.786782	1	1	1	1	1271	144.335	8.87	75.1	72.2	72.4	125.7	124.2	130.3	73.2333	126.733	1.73054	1.3051e-05
Q5TBU5	hCG_1773630	HCG1773630 OS=Homo sapiens GN=hCG_1773630 PE=2 SV=1	59.2105	2	2	2	1	76	7.85	5.31	73	69.4	78.1	128.8	129.5	121.2	73.5	126.5	1.72109	0.000132952
Q08830	FGL1	Fibrinogen-like protein 1 OS=Homo sapiens GN=FGL1 PE=1 SV=3	6.41026	2	3	2	1	312	36.357	5.87	73.2	72.9	76.1	133.1	130.2	114.6	74.0667	125.967	1.70072	0.000882642
A0A024R4N0	hCG_1640809	HCG1640809, isoform CRA_b OS=Homo sapiens GN=hCG_1640809 PE=4 SV=1	7.14286	1	2	1	1	322	35.25	8.15	83.4	66.7	73.4	147.8	120.8	107.9	74.5	125.5	1.68456	0.0159934
Q29RW5	ADAMTS8	ADAMTS8 protein (Fragment) OS=Homo sapiens GN=ADAMTS8 PE=2 SV=1	3.99408	1	1	1	1	676	74.136	6.68	78.1	58.4	87.3	129.2	125.6	121.3	74.6	125.367	1.68052	0.00452767
A0A068LRW6		Ig heavy chain variable region (Fragment) OS=Homo sapiens PE=2 SV=1	5.51181	1	1	1	1	127	13.995	8.15	78.6	73.9	71.6	119.2	124.2	132.5	74.7	125.3	1.67738	0.000324013
Q92858	ATOH1	Protein atonal homolog 1 OS=Homo sapiens GN=ATOH1 PE=2 SV=1	5.64972	1	1	1	1	354	38.137	8.13	73.3	77.7	73.8	118.5	119.9	136.9	74.9333	125.1	1.66948	0.00117332
A0N071	HBD	Delta globin OS=Homo sapiens GN=HBD PE=3 SV=1	95.9184	16	933	3	1	147	16.045	8.05	73.7	77.3	73.8	117.4	119.7	138	74.9333	125.033	1.66859	0.00163779
Q5JRK9	PAGE2B	Putative G antigen family E member 3 OS=Homo sapiens GN=PAGE2B PE=3 SV=1	29.7297	2	6	2	1	111	12.034	4.15	74.8	72.8	77.5	129.6	127.1	118.2	75.0333	124.967	1.66548	0.000177772
F6KPG5		Albumin (Fragment) OS=Homo sapiens PE=2 SV=1	77.9487	53	1343	1	1	585	66.488	6.04	75.3	80.4	69.5	123.2	124.4	127.1	75.0667	124.9	1.66385	0.000119385
B3VL05		Beta globin (Fragment) OS=Homo sapiens PE=3 SV=1	94.2857	21	993	8	1	105	11.478	6.68	78	73.5	74	130.2	119.1	125.1	75.1667	124.8	1.66031	0.000145138
Q8IWY7	TTBK2	Tau-tubulin kinase OS=Homo sapiens GN=TTBK2 PE=1 SV=1	1.75864	3	16	1	1	1649	182.353	7.02	81.7	69.9	74.5	130.2	119.1	124.6	75.3667	124.633	1.65369	0.000466918
B2R941		cDNA, FLJ94198, highly similar to Homo sapiens carboxypeptidase A3 (mast cell) (CPA3), mRNA OS=Homo sapiens PE=2 SV=1	9.11271	4	4	4	1	417	48.679	9	90.8	67.8	67.9	129.3	124.1	120.1	75.5	124.5	1.64901	0.00376826
Q96P71	NECAB3	N-terminal EF-hand calcium-binding protein 3 OS=Homo sapiens GN=NECAB3 PE=1 SV=2	4.29293	1	1	1	1	396	44.322	6.24	73.8	72.6	80.2	124.3	118.6	130.5	75.5333	124.467	1.64784	0.000301109
Q9NZB8	MOCS1	Molybdenum cofactor biosynthesis protein 1 OS=Homo sapiens GN=MOCS1 PE=1 SV=3	2.20126	1	1	1	1	636	70.061	9.26	86.4	69.2	71.1	130	123.4	119.9	75.5667	124.433	1.64667	0.00139885
E2RVJ0	SLC4A1	Anion exchange protein OS=Homo sapiens GN=SLC4A1 PE=2 SV=1	27.4123	18	44	18	1	912	101.864	5.22	78.2	73.6	75.2	128.7	125.6	118.7	75.6667	124.333	1.64317	0.000115644
Q13332	PTPRS	Receptor-type tyrosine-protein phosphatase S OS=Homo sapiens GN=PTPRS PE=1 SV=3	1.64271	2	2	1	1	1948	216.905	6.46	82.6	76.6	68.2	118.9	133.5	120.3	75.8	124.233	1.63896	0.00149464
V9HW12	HEL-S-2a	Epididymis secretory sperm binding protein Li 2a OS=Homo sapiens GN=HEL-S-2a PE=2 SV=1	53.5354	12	64	11	1	198	21.878	5.97	74.6	76.2	76.9	126.4	121.3	124.6	75.9	124.1	1.63505	8.00192e-06
P26232	CTNNA2	Catenin alpha-2 OS=Homo sapiens GN=CTNNA2 PE=1 SV=5	13.9559	11	22	1	1	953	105.247	5.71	69.5	82.7	75.6	123.9	133.9	114.4	75.9333	124.067	1.63389	0.00210261
Q05682	CALD1	Caldesmon OS=Homo sapiens GN=CALD1 PE=1 SV=3	33.1652	26	61	1	1	793	93.175	5.66	77.9	74.8	75.4	120.8	127.4	123.8	76.0333	124	1.63086	2.30688e-05
Q52MT0	HBB	Beta globin (Fragment) OS=Homo sapiens GN=HBB PE=3 SV=1	93.3333	11	913	1	1	105	11.469	6.37	84.3	72.6	72.2	129.2	124	117.6	76.3667	123.6	1.61851	0.000812208
Q59GX2		Solute carrier family 2 (Facilitated glucose transporter), member 1 variant (Fragment) OS=Homo sapiens PE=2 SV=1	11.6054	6	9	6	1	517	56.981	9.47	78.1	73.9	77.8	119.2	119.9	131.2	76.6	123.433	1.6114	0.000340625
P39059	COL15A1	Collagen alpha-1(XV) chain OS=Homo sapiens GN=COL15A1 PE=1 SV=2	12.464	14	19	14	1	1388	141.632	5	82.6	72.9	76.3	126.4	124.5	117.3	77.2667	122.733	1.58844	0.000331509
P36222	CHI3L1	Chitinase-3-like protein 1 OS=Homo sapiens GN=CHI3L1 PE=1 SV=2	2.61097	1	1	1	1	383	42.598	8.46	80.5	76.2	75.1	125.9	124.5	117.8	77.2667	122.733	1.58844	0.000109588
B2R9N9	TLR7	TLR7 OS=Homo sapiens GN=TLR7 PE=2 SV=1	1.14395	1	1	1	1	1049	120.845	8.21	88.6	71.4	72.1	130.7	123.1	114.2	77.3667	122.667	1.58552	0.00355393
Q07507	DPT	Dermatopontin OS=Homo sapiens GN=DPT PE=1 SV=2	33.8308	5	10	5	1	201	23.989	4.82	81.3	74.9	76.3	122.4	120.7	124.4	77.5	122.5	1.58065	3.48053e-05
H7C417		Uncharacterized protein (Fragment) OS=Homo sapiens PE=4 SV=1	5.91716	2	2	1	1	338	37.41	8.19	74.7	85.1	72.8	108	110.3	149.2	77.5333	122.5	1.57997	0.0318411
E5KBQ3	TRAF2	TRAF2 OS=Homo sapiens GN=TRAF2 PE=2 SV=1	4.19162	2	2	2	1	501	55.752	7.43	81.6	75.1	76	107.9	115.2	144.2	77.5667	122.433	1.57843	0.0163885
B2R780		cDNA, FLJ93320, highly similar to Homo sapiens angiopoietin-like 2 (ANGPTL2), mRNA OS=Homo sapiens PE=2 SV=1	5.47667	2	2	2	1	493	57.014	7.52	85.4	74.7	73.4	122.3	126.4	117.7	77.8333	122.133	1.56916	0.000627086
P19224	UGT1A6	UDP-glucuronosyltransferase 1-6 OS=Homo sapiens GN=UGT1A6 PE=1 SV=2	31.391	15	41	11	1	532	60.711	8.41	78.4	76.6	78.9	125.1	121.7	119.4	77.9667	122.067	1.56563	1.63573e-05
B2RAH2		Sodium/hydrogen exchanger OS=Homo sapiens PE=2 SV=1	2.20859	1	1	1	1	815	90.735	7.21	84.8	78.6	70.6	115	122.4	128.6	78	122	1.5641	0.00150352
Q9H269	VPS16	Vacuolar protein sorting-associated protein 16 homolog OS=Homo sapiens GN=VPS16 PE=1 SV=2	2.2646	1	1	1	1	839	94.634	6.77	82.1	78.5	73.5	115.1	121.8	129	78.0333	121.967	1.56301	0.000744407
Q549J4	ERAF	Erythroid associated factor OS=Homo sapiens GN=ERAF PE=2 SV=1	20.5882	2	3	2	1	102	11.833	5	84.9	71.2	78.5	123.1	121.1	121.3	78.2	121.833	1.55797	0.000404335
Q13049	TRIM32	E3 ubiquitin-protein ligase TRIM32 OS=Homo sapiens GN=TRIM32 PE=1 SV=2	1.68453	1	1	1	1	653	71.942	6.98	88.4	72.8	73.5	122.6	144.1	98.7	78.2333	121.8	1.55688	0.0363028
O60687	SRPX2	Sushi repeat-containing protein SRPX2 OS=Homo sapiens GN=SRPX2 PE=1 SV=1	8.60215	3	4	3	1	465	52.938	7.25	76.6	76.5	81.7	122.6	124.6	118	78.2667	121.733	1.55537	7.51338e-05
A7XZE4	TPM2b	Beta tropomyosin isoform OS=Homo sapiens GN=TPM2b PE=2 SV=1	43.662	17	69	3	1	284	33.006	4.69	79.3	77.7	78	123.7	122.5	118.7	78.3333	121.633	1.55277	1.06769e-05
B2R6V9		cDNA, FLJ93141, highly similar to Homo sapiens coagulation factor XIII, A1 polypeptide (F13A1), mRNA OS=Homo sapiens PE=2 SV=1	23.4973	13	26	13	1	732	83.189	6	80.5	78.4	76.2	122.7	121.6	120.6	78.3667	121.633	1.55211	6.19658e-06
P51888	PRELP	Prolargin OS=Homo sapiens GN=PRELP PE=1 SV=1	58.377	19	128	19	1	382	43.782	9.38	77.6	78.6	80	125.5	122.5	115.9	78.7333	121.3	1.54064	0.000128737
A0A024R782	BPGM	Phosphoglycerate mutase OS=Homo sapiens GN=BPGM PE=2 SV=1	20.4633	4	7	4	1	259	29.987	6.54	78.8	79.5	78.1	119.4	123	121.2	78.8	121.2	1.53807	2.85669e-06
Q5DSZ6	UGT1A8	UDP-glucuronosyltransferase OS=Homo sapiens GN=UGT1A8 PE=2 SV=1	24.717	9	23	3	1	530	59.702	7.68	82	77.3	77.2	118.6	120.9	124.2	78.8333	121.233	1.53784	4.82912e-05
P02452	COL1A1	Collagen alpha-1(I) chain OS=Homo sapiens GN=COL1A1 PE=1 SV=5	7.44536	8	15	3	1	1464	138.857	5.8	80.7	78.5	77.6	120.6	122.4	120.2	78.9333	121.067	1.53378	3.22933e-06
P0CG38	POTEI	POTE ankyrin domain family member I OS=Homo sapiens GN=POTEI PE=3 SV=1	11.2558	8	149	1	1	1075	121.205	6.21	86	78.4	72.4	134.8	122.2	106.2	78.9333	121.067	1.53378	0.0100462
Q9NVH0	EXD2	Exonuclease 3'-5' domain-containing protein 2 OS=Homo sapiens GN=EXD2 PE=1 SV=2	2.0934	1	1	1	1	621	70.308	8.32	79.3	78.4	79.6	104.5	108	150.1	79.1	120.867	1.52802	0.046405
J3KMX3	AFP	Alpha-fetoprotein OS=Homo sapiens GN=AFP PE=1 SV=1	11.5756	6	11	6	1	622	70.404	5.55	86.4	76.1	75.1	122.8	120.2	119.5	79.2	120.833	1.52567	0.000373848
D3DP16	FGG	Fibrinogen gamma chain, isoform CRA_a OS=Homo sapiens GN=FGG PE=4 SV=1	75.4491	22	118	1	1	334	37.714	6.29	86.9	74.3	76.4	124.2	124.5	113.7	79.2	120.8	1.52525	0.00139551
Q08431	MFGE8	Lactadherin OS=Homo sapiens GN=MFGE8 PE=1 SV=2	38.5013	10	15	10	1	387	43.095	8.15	84.9	78.5	74.4	115.2	119.2	127.9	79.2667	120.767	1.52355	0.00101309
Q14BN4	SLMAP	Sarcolemmal membrane-associated protein OS=Homo sapiens GN=SLMAP PE=1 SV=1	1.08696	1	1	1	1	828	95.14	5.47	81.1	80.4	76.3	109.1	113.1	140	79.2667	120.733	1.52313	0.0134353
P51884	LUM	Lumican OS=Homo sapiens GN=LUM PE=1 SV=2	43.1953	13	171	13	1	338	38.405	6.61	79.2	80.4	78.8	120.3	119.5	121.9	79.4667	120.567	1.5172	1.11393e-06
Q6P5S8	IGK@	IGK@ protein OS=Homo sapiens GN=IGK@ PE=1 SV=1	47.8814	10	230	2	1	236	25.757	6.33	75.6	81.4	82.2	118.5	117.8	124.6	79.7333	120.3	1.50878	0.000172635
P02549	SPTA1	Spectrin alpha chain, erythrocytic 1 OS=Homo sapiens GN=SPTA1 PE=1 SV=5	31.8313	58	86	58	1	2419	279.842	5.05	82.5	77.8	79.8	119.8	119.6	120.5	80.0333	119.967	1.49896	8.70822e-06
A0A068LKQ2		Ig heavy chain variable region (Fragment) OS=Homo sapiens PE=2 SV=1	13.3333	1	1	1	1	120	13.15	9.07	81.7	81.9	77.8	119.6	123.2	115.9	80.4667	119.567	1.48592	9.67481e-05
P06454	PTMA	Prothymosin alpha OS=Homo sapiens GN=PTMA PE=1 SV=2	22.5225	2	5	2	1	111	12.196	3.78	78.3	82.1	81.3	110.4	110.2	137.8	80.5667	119.467	1.48283	0.0135843
O60341	KDM1A	Lysine-specific histone demethylase 1A OS=Homo sapiens GN=KDM1A PE=1 SV=2	8.56808	4	4	4	1	852	92.845	6.52	82.9	81.1	77.8	104.8	109.4	144	80.6	119.4	1.48139	0.0357455
B3VL12		Truncated beta globin OS=Homo sapiens PE=3 SV=1	100	7	238	1	1	39	4.263	5.01	93.4	76.5	72	117.9	123.7	116.6	80.6333	119.4	1.48078	0.00485617
P16157	ANK1	Ankyrin-1 OS=Homo sapiens GN=ANK1 PE=1 SV=3	22.5944	31	52	29	1	1881	206.137	6.01	86.1	78.9	77	119.4	121.6	117.1	80.6667	119.367	1.47975	0.000225313
K7ES70	MFAP4	Microfibril-associated glycoprotein 4 OS=Homo sapiens GN=MFAP4 PE=1 SV=1	8.92857	2	7	2	1	280	31.306	5.87	76.1	81.4	84.5	121.7	119.3	117	80.6667	119.333	1.47934	0.000159991
P98066	TNFAIP6	Tumor necrosis factor-inducible gene 6 protein OS=Homo sapiens GN=TNFAIP6 PE=1 SV=2	5.41516	1	1	1	1	277	31.183	6.79	87.2	84.6	70.5	107.7	117.4	132.5	80.7667	119.2	1.47586	0.0124014
P35900	KRT20	Keratin, type I cytoskeletal 20 OS=Homo sapiens GN=KRT20 PE=1 SV=1	8.01887	4	7	2	1	424	48.457	5.69	92.3	72.9	77.2	115.8	114.4	127.4	80.8	119.2	1.47525	0.00589777
P02768	ALB	Serum albumin OS=Homo sapiens GN=ALB PE=1 SV=2	74.8768	53	1417	1	1	609	69.321	6.28	78.3	80.7	83.9	123.2	117.1	116.8	80.9667	119.033	1.47015	0.000134812
Q6ZNX5		CDNA FLJ26936 fis, clone RCT06808 OS=Homo sapiens PE=2 SV=1	4.84848	1	1	1	1	165	17.663	7.52	102.9	72	68	124.9	125.3	106.8	80.9667	119	1.46974	0.0392439
E9KL23	SERPINA1	Epididymis secretory sperm binding protein Li 44a OS=Homo sapiens GN=SERPINA1 PE=2 SV=1	67.2249	29	247	29	1	418	46.707	5.59	78.6	81	83.4	122.2	119	115.7	81	118.967	1.46872	8.33808e-05
P62736	ACTA2	Actin, aortic smooth muscle OS=Homo sapiens GN=ACTA2 PE=1 SV=1	77.1883	24	571	5	1	377	41.982	5.39	82.9	82.2	78.3	114.7	119.5	122.3	81.1333	118.833	1.46467	0.000139784
H0YFT4	SYNE1	Nesprin-1 (Fragment) OS=Homo sapiens GN=SYNE1 PE=1 SV=1	41.9355	1	2	1	1	62	7.15	6.52	93.3	72.9	77.6	126.4	120	109.8	81.2667	118.733	1.46103	0.00876752
G5EA30	CELF1	CUG triplet repeat, RNA binding protein 1, isoform CRA_c OS=Homo sapiens GN=CELF1 PE=1 SV=1	6.03113	3	4	2	1	514	55.107	8.38	87	79.5	77.4	119.1	115.3	121.8	81.3	118.733	1.46043	0.000418992
B4E3D4		cDNA FLJ56293, highly similar to Transmembrane glycoprotein NMB OS=Homo sapiens PE=2 SV=1	4.44811	2	7	2	1	607	68.03	6.19	75.4	83.7	85.2	119.4	116.2	120.2	81.4333	118.6	1.45641	0.000347215
Q9UKG9	CROT	Peroxisomal carnitine O-octanoyltransferase OS=Homo sapiens GN=CROT PE=1 SV=2	6.20915	2	2	2	1	612	70.133	7.08	84.3	79.3	80.8	123	119.3	113.3	81.4667	118.533	1.45499	0.000313866
Q6P528	ASPN	ASPN protein OS=Homo sapiens GN=ASPN PE=2 SV=1	57.2917	18	83	18	1	384	43.863	6.48	79.8	82.9	81.8	118.5	119.5	117.6	81.5	118.533	1.4544	4.01131e-06
B4DI63		cDNA FLJ59205, highly similar to Mimecan OS=Homo sapiens PE=2 SV=1	33.427	11	28	11	1	356	40.528	7.99	83.3	78.6	83.1	121.3	119.5	114.1	81.6667	118.3	1.44857	0.00015925
Q9Y6U3	SCIN	Adseverin OS=Homo sapiens GN=SCIN PE=1 SV=4	4.47552	2	2	2	1	715	80.438	5.71	91.8	72.7	80.9	123.8	114.3	116.5	81.8	118.2	1.44499	0.00428548
A0A140GPP7		Prolyl endopeptidase FAP OS=Homo sapiens PE=3 SV=1	4.47368	2	2	2	1	760	87.701	6.55	79.6	80.9	85.2	124.7	112.1	117.5	81.9	118.1	1.442	0.00084434
P09936	UCHL1	Ubiquitin carboxyl-terminal hydrolase isozyme L1 OS=Homo sapiens GN=UCHL1 PE=1 SV=2	47.5336	8	17	8	1	223	24.808	5.48	84.6	80.5	80.9	121	119.2	113.8	82	118	1.43902	0.000140899
Q92608	DOCK2	Dedicator of cytokinesis protein 2 OS=Homo sapiens GN=DOCK2 PE=1 SV=2	3.22404	4	4	4	1	1830	211.812	6.87	81.9	79.5	84.6	115.9	111.7	126.4	82	118	1.43902	0.00145472
O95817	BAG3	BAG family molecular chaperone regulator 3 OS=Homo sapiens GN=BAG3 PE=1 SV=3	4.69565	2	2	2	1	575	61.557	6.95	89	81.9	75.2	118.1	117.9	117.8	82.0333	117.933	1.43763	0.000840879
B7Z4X6		cDNA FLJ51012, highly similar to Plasminogen activator inhibitor 1 OS=Homo sapiens PE=2 SV=1	32.5373	7	10	7	1	335	37.967	6.87	87.7	80.4	78.4	122.7	116.2	114.6	82.1667	117.833	1.43408	0.000687749
Q14643	ITPR1	Inositol 1,4,5-trisphosphate receptor type 1 OS=Homo sapiens GN=ITPR1 PE=1 SV=3	1.95794	5	8	1	1	2758	313.729	6.04	76.7	82.4	87.6	118.4	130.3	104.7	82.2333	117.8	1.43251	0.0114685
Q6Q4G3	LVRN	Aminopeptidase Q OS=Homo sapiens GN=LVRN PE=1 SV=4	1.21212	1	1	1	1	990	113.211	5.63	82.7	88.3	76.2	104.3	117.4	131	82.4	117.567	1.42678	0.0142038
Q6ZVM7	TOM1L2	TOM1-like protein 2 OS=Homo sapiens GN=TOM1L2 PE=1 SV=1	7.10059	2	2	2	1	507	55.522	4.79	81.6	87.2	78.5	107	112.1	133.6	82.4333	117.567	1.4262	0.014679
A0A024R674	SPTB	Spectrin, beta, erythrocytic (Includes spherocytosis, clinical type I), isoform CRA_e OS=Homo sapiens GN=SPTB PE=4 SV=1	33.8488	65	104	1	1	2328	267.591	5.36	88.6	76.5	82.5	112.6	118.9	120.8	82.5333	117.433	1.42286	0.00123414
P29536	LMOD1	Leiomodin-1 OS=Homo sapiens GN=LMOD1 PE=1 SV=3	5.33333	3	3	3	1	600	66.989	9.33	79	84	84.8	114.3	115.2	122.7	82.6	117.4	1.42131	0.000416949
A8K3I0		cDNA FLJ78437, highly similar to Homo sapiens cartilage oligomeric matrix protein (COMP), mRNA OS=Homo sapiens PE=2 SV=1	23.7781	11	18	11	1	757	82.834	4.59	87.2	80.3	80.4	115.8	117.7	118.6	82.6333	117.367	1.42033	0.000138738
M0QZG5	CD209	CD209 antigen OS=Homo sapiens GN=CD209 PE=1 SV=1	10.1796	3	3	3	1	334	37.848	5.39	85.9	80.7	81.3	113	116.8	122.3	82.6333	117.367	1.42033	0.000389329
P08294	SOD3	Extracellular superoxide dismutase [Cu-Zn] OS=Homo sapiens GN=SOD3 PE=1 SV=2	50.8333	7	15	7	1	240	25.835	6.61	85.3	81.8	81	120	117.7	114.2	82.7	117.3	1.41838	8.58676e-05
Q9UQ90	SPG7	Paraplegin OS=Homo sapiens GN=SPG7 PE=1 SV=2	3.27044	1	2	1	1	795	88.179	8.69	97.4	79.7	71.2	106.7	109.9	135.2	82.7667	117.267	1.41683	0.0437922
Q8IVL5	P3H2	Prolyl 3-hydroxylase 2 OS=Homo sapiens GN=P3H2 PE=1 SV=1	0.988701	1	1	1	1	708	80.933	5.71	89.4	79.2	80.2	117.2	114.6	119.4	82.9333	117.067	1.41158	0.000640141
Q59FP5		Spectrin, beta, erythrocytic (Includes spherocytosis, clinical type I) variant (Fragment) OS=Homo sapiens PE=2 SV=1	34.1767	67	105	3	1	2332	268.073	5.36	84.3	83.1	81.5	120.5	116.6	114.1	82.9667	117.067	1.41101	7.37727e-05
A5Z217		Mutant desmin OS=Homo sapiens PE=2 SV=1	42.9787	19	70	14	1	470	53.563	5.27	85.1	82.7	81.1	116.5	116.7	117.8	82.9667	117	1.4102	1.01687e-05
H0YJ75	PPP2R5C	Serine/threonine-protein phosphatase 2A 56 kDa regulatory subunit gamma isoform (Fragment) OS=Homo sapiens GN=PPP2R5C PE=1 SV=1	6.87161	3	4	1	1	553	64.023	6.74	82.8	92	74.4	106.9	111.4	132.6	83.0667	116.967	1.40811	0.0227356
P02741	CRP	C-reactive protein OS=Homo sapiens GN=CRP PE=1 SV=1	20.9821	4	8	4	1	224	25.023	5.63	81.7	83.5	84	121.9	118.4	110.5	83.0667	116.933	1.4077	0.000599177
J3KN32	RCOR1	REST corepressor 1 OS=Homo sapiens GN=RCOR1 PE=1 SV=1	6.39175	2	2	2	1	485	53.295	7.03	83.6	85.5	80.2	107.3	114.7	128.8	83.1	116.933	1.40714	0.00647165
Q65ZC8	scFv	Single-chain Fv (Fragment) OS=Homo sapiens GN=scFv PE=2 SV=1	9.42623	2	5	2	1	244	26.111	8.4	86.1	74.5	89.3	128.6	126.3	95.2	83.3	116.7	1.40096	0.0458485
P02008	HBZ	Hemoglobin subunit zeta OS=Homo sapiens GN=HBZ PE=1 SV=2	29.5775	4	90	3	1	142	15.627	8.21	90.6	81.3	78.1	122.4	117.2	110.4	83.3333	116.667	1.4	0.00285484
A0A024R825	CA3	Carbonic anhydrase III, muscle specific, isoform CRA_a OS=Homo sapiens GN=CA3 PE=4 SV=1	3.46154	1	1	1	1	260	29.553	7.34	89.2	86	74.8	122.4	110.5	117	83.3333	116.633	1.3996	0.00390328
Q6P1N1	PPM2C	PPM2C protein (Fragment) OS=Homo sapiens GN=PPM2C PE=2 SV=1	2.47525	1	1	1	1	606	68.42	7.9	89.7	81.1	79.5	102.7	117	130.1	83.4333	116.6	1.39752	0.0176663
P08123	COL1A2	Collagen alpha-2(I) chain OS=Homo sapiens GN=COL1A2 PE=1 SV=7	8.71157	12	18	12	1	1366	129.235	8.95	88.9	81.1	80.4	115.9	114.5	119.2	83.4667	116.533	1.39617	0.000415867
Q9GZM7	TINAGL1	Tubulointerstitial nephritis antigen-like OS=Homo sapiens GN=TINAGL1 PE=1 SV=1	10.0642	4	5	4	1	467	52.353	6.99	85.8	79.1	85.6	123.9	117.1	108.5	83.5	116.5	1.39521	0.00266936
O15061	SYNM	Synemin OS=Homo sapiens GN=SYNM PE=1 SV=2	0.57508	1	1	1	1	1565	172.663	5.16	90	83.5	77.4	108.3	116	124.9	83.6333	116.4	1.39179	0.00553143
O60218	AKR1B10	Aldo-keto reductase family 1 member B10 OS=Homo sapiens GN=AKR1B10 PE=1 SV=2	69.3038	20	129	20	1	316	35.997	7.84	80.9	84.8	85.4	117.9	116.2	114.8	83.7	116.3	1.38949	4.07338e-05
Q562W2	ACT	Actin-like protein (Fragment) OS=Homo sapiens GN=ACT PE=4 SV=1	28.1553	2	59	1	1	103	11.626	6.11	93.3	83.7	74.1	112	110.7	126.1	83.7	116.267	1.38909	0.0117834
B7Z9B1		cDNA FLJ52398, highly similar to Cadherin-13 OS=Homo sapiens PE=2 SV=1	6.44737	3	4	3	1	760	83.356	5.12	83.4	86.4	81.4	117.9	116.2	114.6	83.7333	116.233	1.38814	4.8093e-05
P01859	IGHG2	Ig gamma-2 chain C region OS=Homo sapiens GN=IGHG2 PE=1 SV=2	47.8528	13	184	1	1	326	35.878	7.59	77.9	84.3	89.3	116.8	118.8	113	83.8333	116.2	1.38608	0.000952725
Q9BU89	DOHH	Deoxyhypusine hydroxylase OS=Homo sapiens GN=DOHH PE=1 SV=1	4.30464	1	2	1	1	302	32.883	4.83	84.2	85.9	81.7	117.8	119.7	110.6	83.9333	116.033	1.38245	0.000448158
Q65ZC9	scFv	Single-chain Fv (Fragment) OS=Homo sapiens GN=scFv PE=2 SV=1	17.0833	3	19	1	1	240	25.554	9.11	85.4	81.5	85.1	117.7	109.2	121.1	84	116	1.38095	0.00103931
P02671	FGA	Fibrinogen alpha chain OS=Homo sapiens GN=FGA PE=1 SV=2	37.4134	28	119	28	1	866	94.914	6.01	83.3	83.9	85.3	116.9	116.5	114.2	84.1667	115.867	1.37663	6.61562e-06
V9HVY1	HEL-S-78p	Epididymis secretory sperm binding protein Li 78p OS=Homo sapiens GN=HEL-S-78p PE=2 SV=1	69.8574	28	193	28	1	491	55.892	8.27	83.9	85	83.6	115.1	116.3	116.1	84.1667	115.833	1.37624	6.05481e-07
A8K7E0		cDNA FLJ76911, highly similar to Homo sapiens biglycan (BGN), mRNA OS=Homo sapiens PE=2 SV=1	56.7935	16	200	9	1	368	41.643	7.52	83.7	85.2	83.6	116.4	115.1	116	84.1667	115.833	1.37624	1.02755e-06
Q59H88		Putative uncharacterized protein (Fragment) OS=Homo sapiens PE=2 SV=1	1.53524	2	2	2	1	1433	160.36	6.83	88.6	78.9	85.7	109.7	113.9	123.2	84.4	115.6	1.36967	0.0031588
J3KPF0	HECTD4	Probable E3 ubiquitin-protein ligase HECTD4 OS=Homo sapiens GN=HECTD4 PE=1 SV=3	0.520833	1	1	1	1	4416	484.047	6.02	85.4	86.9	80.9	106.6	115.8	124.4	84.4	115.6	1.36967	0.0045975
B7Z4C3		cDNA FLJ50805, highly similar to Erythrocyte membrane protein band 4.2 OS=Homo sapiens PE=2 SV=1	13.0246	7	11	7	1	691	76.989	8.19	89.4	83.7	80.1	114.7	116.5	115.5	84.4	115.567	1.36927	0.000348996
A8K9B2		cDNA FLJ76725, highly similar to Homo sapiens L-2-hydroxyglutarate dehydrogenase (L2HGDH), mRNA OS=Homo sapiens PE=2 SV=1	8.63931	2	2	2	1	463	50.355	8.35	84.9	88.6	79.9	115.3	131.8	99.5	84.4667	115.533	1.3678	0.0323996
B9EH95	ARVCF	Armadillo repeat gene deletes in velocardiofacial syndrome OS=Homo sapiens GN=ARVCF PE=2 SV=1	1.6632	1	1	1	1	962	104.537	6.73	73.4	87.6	92.5	119.1	130	97.4	84.5	115.5	1.36686	0.0499667
P55001	MFAP2	Microfibrillar-associated protein 2 OS=Homo sapiens GN=MFAP2 PE=2 SV=1	5.46448	1	1	1	1	183	20.812	4.97	96.5	78.2	79	113.2	117	116	84.5667	115.4	1.3646	0.00711771
A0A024R451	SERPINE2	Serpin peptidase inhibitor, clade E (Nexin, plasminogen activator inhibitor type 1), member 2, isoform CRA_a OS=Homo sapiens GN=SERPINE2 PE=3 SV=1	33.1658	11	16	11	1	398	43.974	9.29	82.9	85.8	85.2	113.7	114.2	118.2	84.6333	115.367	1.36314	5.2026e-05
Q9HCC1		Single chain Fv (Fragment) OS=Homo sapiens PE=1 SV=1	36.6071	3	9	1	1	112	12.235	8.47	94.9	80.8	78.3	117	115.5	113.4	84.6667	115.3	1.36181	0.00436477
P02679	FGG	Fibrinogen gamma chain OS=Homo sapiens GN=FGG PE=1 SV=3	65.5629	24	135	3	1	453	51.479	5.62	82.6	85.1	86.4	116.6	115.9	113.3	84.7	115.267	1.36088	3.42775e-05
P05164	MPO	Myeloperoxidase OS=Homo sapiens GN=MPO PE=1 SV=1	48.4564	30	84	28	1	745	83.815	8.97	87	83.8	83.4	116.1	115.7	114	84.7333	115.267	1.36035	1.99929e-05
P11274	BCR	Breakpoint cluster region protein OS=Homo sapiens GN=BCR PE=1 SV=2	2.12431	2	2	2	1	1271	142.73	7.03	88.5	82	84	113.8	112	119.7	84.8333	115.167	1.35756	0.000550368
A1L020	MEX3A	RNA-binding protein MEX3A OS=Homo sapiens GN=MEX3A PE=1 SV=1	3.07692	1	1	1	1	520	54.139	7.27	77.3	81.1	96.3	118.7	122.9	103.8	84.9	115.133	1.35611	0.0210917
Q96D53	COQ8B	Atypical kinase COQ8B, mitochondrial OS=Homo sapiens GN=COQ8B PE=1 SV=2	4.22794	1	1	1	1	544	60.031	7.23	80.4	87.6	86.9	121.5	116.7	107	84.9667	115.067	1.35426	0.00340762
P50238	CRIP1	Cysteine-rich protein 1 OS=Homo sapiens GN=CRIP1 PE=1 SV=3	45.4545	2	6	2	1	77	8.527	8.75	88.1	77.4	89.6	128.2	112.8	103.9	85.0333	114.967	1.35202	0.0206738
Q9NR12	PDLIM7	PDZ and LIM domain protein 7 OS=Homo sapiens GN=PDLIM7 PE=1 SV=1	30.8534	10	18	10	1	457	49.813	8.41	84.8	85.2	85.5	114.3	117.5	112.6	85.1667	114.8	1.34795	3.39154e-05
P12724	RNASE3	Eosinophil cationic protein OS=Homo sapiens GN=RNASE3 PE=1 SV=2	17.5	2	4	2	1	160	18.373	10.02	86.4	82.9	86.3	116.6	117	110.9	85.2	114.833	1.34781	0.00020268
Q5U0D2	TAGLN	Transgelin OS=Homo sapiens GN=TAGLN PE=2 SV=1	81.0945	16	131	15	1	201	22.596	8.84	87.3	83.4	85	115.5	114	114.7	85.2333	114.733	1.34611	1.69032e-05
A0A087X1U0	TPSB2	Tryptase beta-2 OS=Homo sapiens GN=TPSB2 PE=1 SV=1	9.24658	2	7	2	1	292	32.555	7.25	90.6	79.9	85.3	117.8	115.1	111.3	85.2667	114.733	1.34558	0.00123772
Q5NV90	V2-17	V2-17 protein (Fragment) OS=Homo sapiens GN=V2-17 PE=1 SV=1	41.2371	3	4	3	1	97	10.399	4.59	77.7	86.9	91.2	118	117.7	108.5	85.2667	114.733	1.34558	0.00432184
B7Z8Q2		cDNA FLJ55606, highly similar to Alpha-2-HS-glycoprotein OS=Homo sapiens PE=2 SV=1	27.2517	7	21	7	1	433	46.597	6.28	81.9	83.6	90.8	113.5	115.5	114.8	85.4333	114.6	1.3414	0.000473172
A0A024R9Q1	THBS1	Thrombospondin 1, isoform CRA_a OS=Homo sapiens GN=THBS1 PE=4 SV=1	37.7778	35	64	33	1	1170	129.27	4.94	87.3	84.9	84.2	115.3	114.7	113.6	85.4667	114.533	1.34009	1.06173e-05
Q5U0B9		Stem cell growth factor; lymphocyte secreted C-type lectin OS=Homo sapiens PE=2 SV=1	30.6502	9	9	9	1	323	35.573	5.16	87.8	84.7	84.1	115.1	113.2	115.1	85.5333	114.467	1.33827	2.48575e-05
Q9NRN5	OLFML3	Olfactomedin-like protein 3 OS=Homo sapiens GN=OLFML3 PE=2 SV=1	21.1823	6	8	6	1	406	45.981	6.57	84	86.4	86.3	114.2	114.2	114.9	85.5667	114.433	1.33736	3.84549e-06
A0A0A0MQX1	MYO10	Unconventional myosin-X OS=Homo sapiens GN=MYO10 PE=1 SV=1	0.434993	1	2	1	1	2069	238.368	6.14	99.5	83.4	74	125.7	111.1	106.3	85.6333	114.367	1.33554	0.0384854
Q6GQQ9	OTUD7B	OTU domain-containing protein 7B OS=Homo sapiens GN=OTUD7B PE=1 SV=1	1.89798	1	1	1	1	843	92.468	6.71	99.3	75.2	82.6	116.3	124.4	102.2	85.7	114.3	1.33372	0.0412381
S4R3N1	HSPE1-MOB4	Protein HSPE1-MOB4 OS=Homo sapiens GN=HSPE1-MOB4 PE=3 SV=1	18.0077	6	28	1	1	261	29.718	6.16	88.8	86.4	81.9	116.8	111.8	114.3	85.7	114.3	1.33372	0.000325226
A0A1B0GUA8	KIF13A	Kinesin-like protein KIF13A OS=Homo sapiens GN=KIF13A PE=1 SV=1	2.27642	4	4	1	1	1845	207.094	5.72	90.9	87.5	78.9	106.6	106.5	129.7	85.7667	114.267	1.3323	0.0285209
V9H1C1		Gelsolin exon 4 (Fragment) OS=Homo sapiens PE=4 SV=1	34.7826	3	8	1	1	69	7.974	5.78	84.2	91.1	82	119.7	118.5	104.5	85.7667	114.233	1.33191	0.00704782
Q15120	PDK3	[Pyruvate dehydrogenase (acetyl-transferring)] kinase isozyme 3, mitochondrial OS=Homo sapiens GN=PDK3 PE=1 SV=1	12.5616	3	3	3	1	406	46.909	8.37	93.4	81.4	82.7	120	101.3	121.2	85.8333	114.167	1.3301	0.0193108
O00429	DNM1L	Dynamin-1-like protein OS=Homo sapiens GN=DNM1L PE=1 SV=2	37.0924	22	22	1	1	736	81.826	6.81	86.3	88.1	83.2	115.3	113.9	113.2	85.8667	114.133	1.32919	5.43398e-05
Q9P0K7	RAI14	Ankycorbin OS=Homo sapiens GN=RAI14 PE=1 SV=2	13.2653	12	13	12	1	980	109.973	6.21	85.8	87.2	84.7	108.2	109.3	124.9	85.9	114.133	1.32868	0.00656555
Q96GU1	PAGE5	P antigen family member 5 OS=Homo sapiens GN=PAGE5 PE=1 SV=2	66.1538	5	9	5	1	130	14.038	4.35	84.8	84.6	88.4	116.5	115.4	110.4	85.9333	114.1	1.32777	0.000232921
Q7Z4H8	KDELC2	KDEL motif-containing protein 2 OS=Homo sapiens GN=KDELC2 PE=1 SV=2	8.6785	4	4	4	1	507	58.535	8.24	90.8	84.8	82.4	110.4	112.2	119.4	86	114	1.32558	0.00165943
A4D0S8	DOCK4	Dedicator of cytokinesis 4 OS=Homo sapiens GN=DOCK4 PE=4 SV=1	0.457782	1	1	1	1	1966	225.078	7.59	79.6	85.8	92.6	111.7	115.8	114.5	86	114	1.32558	0.0020796
Q9BVI4	NOC4L	Nucleolar complex protein 4 homolog OS=Homo sapiens GN=NOC4L PE=1 SV=1	2.71318	1	1	1	1	516	58.431	7.49	87.7	81.2	89.2	119.5	95.7	126.7	86.0333	113.967	1.32468	0.0448007
Q6UW78	UQCC3	Ubiquinol-cytochrome-c reductase complex assembly factor 3 OS=Homo sapiens GN=UQCC3 PE=1 SV=2	23.6559	1	1	1	1	93	10.074	9.41	94.6	75.3	88.3	110.1	109.9	121.8	86.0667	113.933	1.32378	0.0157049
Q0ZCH6		Immunglobulin heavy chain variable region (Fragment) OS=Homo sapiens PE=4 SV=1	6.87023	1	1	1	1	131	14.327	6.55	84.8	86.4	87.1	121	114.3	106.4	86.1	113.9	1.32288	0.00288256
Q9BYX7	POTEKP	Putative beta-actin-like protein 3 OS=Homo sapiens GN=POTEKP PE=5 SV=1	29.0667	6	190	2	1	375	41.989	6.33	82.9	92.8	82.9	103.2	119.6	118.5	86.2	113.767	1.3198	0.0115143
A6XNE2		Complement factor D preproprotein OS=Homo sapiens PE=2 SV=1	10.7692	2	3	2	1	260	27.762	7.25	81.5	87.6	89.6	104.5	114	122.9	86.2333	113.8	1.31968	0.0091939
A8K8Z4		cDNA FLJ78071, highly similar to Human MHC class III complement component C6 mRNA OS=Homo sapiens PE=2 SV=1	13.8116	8	19	8	1	934	104.649	6.62	86.3	84.1	88.4	114.2	111.8	115.3	86.2667	113.767	1.31878	6.97925e-05
Q5K651	SAMD9	Sterile alpha motif domain-containing protein 9 OS=Homo sapiens GN=SAMD9 PE=1 SV=1	1.76211	2	2	2	1	1589	184.165	7.83	87.9	78.6	92.3	115.1	121	105.1	86.2667	113.733	1.31839	0.0111177
Q96F85	CNRIP1	CB1 cannabinoid receptor-interacting protein 1 OS=Homo sapiens GN=CNRIP1 PE=1 SV=1	9.7561	1	1	1	1	164	18.637	7.94	87.6	88	83.4	112.3	110.9	117.9	86.3333	113.7	1.31699	0.000457813
F8VW96	CSRP2	Cysteine and glycine-rich protein 2 OS=Homo sapiens GN=CSRP2 PE=1 SV=1	37.037	7	13	7	1	243	26.719	8.48	88.3	86.6	84.1	112.7	115.8	112.4	86.3333	113.633	1.31622	7.51388e-05
Q9NNW7	TXNRD2	Thioredoxin reductase 2, mitochondrial OS=Homo sapiens GN=TXNRD2 PE=1 SV=3	26.7176	8	13	1	1	524	56.472	7.5	86.6	87.6	84.9	99.5	112.3	129.1	86.3667	113.633	1.31571	0.0339228
Q0ZCJ2		Immunglobulin heavy chain variable region (Fragment) OS=Homo sapiens PE=4 SV=1	45.9677	5	12	3	1	124	13.642	7.93	85.6	85.7	87.8	117.1	116.8	107	86.3667	113.633	1.31571	0.00130348
B3KR33		cDNA FLJ33589 fis, clone BRAMY2012536, highly similar to Homo sapiens asparaginase like 1 (ASRGL1), mRNA OS=Homo sapiens PE=2 SV=1	5.84416	1	1	1	1	308	32.076	6.1	81.9	89.6	87.6	112	118.1	110.8	86.3667	113.633	1.31571	0.0010778
E9PND2	CSRP1	Cysteine and glycine-rich protein 1 (Fragment) OS=Homo sapiens GN=CSRP1 PE=1 SV=1	62.0915	7	14	1	1	153	16.105	8.9	91.4	85.2	82.6	109.4	108.2	123.1	86.4	113.567	1.31443	0.00755036
Q99715	COL12A1	Collagen alpha-1(XII) chain OS=Homo sapiens GN=COL12A1 PE=1 SV=2	38.8182	85	197	85	1	3063	332.941	5.53	89.7	85	84.6	115.9	114.2	110.6	86.4333	113.567	1.31392	0.000277444
P02747	C1QC	Complement C1q subcomponent subunit C OS=Homo sapiens GN=C1QC PE=1 SV=3	21.2245	4	10	4	1	245	25.757	8.41	86.8	87	85.5	108.3	116	116.3	86.4333	113.533	1.31354	0.000522882
A0A068LN11		Ig heavy chain variable region (Fragment) OS=Homo sapiens PE=2 SV=1	15.7025	2	2	2	1	121	13.46	8.81	91.3	81.6	86.5	105.8	122	112.8	86.4667	113.533	1.31303	0.00773666
Q7KZ85	SUPT6H	Transcription elongation factor SPT6 OS=Homo sapiens GN=SUPT6H PE=1 SV=2	5.15643	7	10	7	1	1726	198.949	4.91	90.4	85.7	83.5	111.5	118.2	110.7	86.5333	113.467	1.31125	0.00100214
Q16715		Pyruvate kinase (Fragment) OS=Homo sapiens PE=3 SV=1	49.9148	23	44	22	1	587	63.221	7.53	89.3	86	84.3	115.5	113.4	111.5	86.5333	113.467	1.31125	0.000134452
P22352	GPX3	Glutathione peroxidase 3 OS=Homo sapiens GN=GPX3 PE=1 SV=2	32.3009	6	14	6	1	226	25.537	8.13	85.7	84.6	89.4	113.4	114.4	112.6	86.5667	113.467	1.31074	6.345e-05
Q6UX06	OLFM4	Olfactomedin-4 OS=Homo sapiens GN=OLFM4 PE=1 SV=1	11.1765	4	6	4	1	510	57.244	5.69	89.2	86.2	84.3	117.6	112.5	110.1	86.5667	113.4	1.30997	0.00052105
P11226	MBL2	Mannose-binding protein C OS=Homo sapiens GN=MBL2 PE=1 SV=2	23.3871	4	6	4	1	248	26.127	5.49	85.2	86.1	88.5	115.2	104.8	120.2	86.6	113.4	1.30947	0.00446712
Q9BXX0	EMILIN2	EMILIN-2 OS=Homo sapiens GN=EMILIN2 PE=1 SV=3	1.61443	1	1	1	1	1053	115.615	6.46	100.1	82.8	77	103.1	114.4	122.6	86.6333	113.367	1.30858	0.0404541
A0A0B4J1X5	IGHV3-74	Protein IGHV3-74 (Fragment) OS=Homo sapiens GN=IGHV3-74 PE=1 SV=1	24.7863	3	10	1	1	117	12.831	8.66	94.3	81.5	84.1	115.9	108.8	115.4	86.6333	113.367	1.30858	0.00411477
A0A125U0V2		GCT-A1 heavy chain variable region (Fragment) OS=Homo sapiens PE=2 SV=1	25.1969	3	6	1	1	127	13.709	8.78	91.2	81	87.7	115.3	113	111.8	86.6333	113.367	1.30858	0.00107451
A0A0X9UWK7		MS-D4 heavy chain variable region (Fragment) OS=Homo sapiens PE=2 SV=1	31.9672	3	6	3	1	122	13.517	7.12	83.8	87.1	89.1	116.6	114.2	109.1	86.6667	113.3	1.30731	0.000590622
P59665	DEFA1	Neutrophil defensin 1 OS=Homo sapiens GN=DEFA1 PE=1 SV=1	20.2128	3	19	3	1	94	10.194	6.99	92	85.6	82.6	107	110.5	122.3	86.7333	113.267	1.30592	0.00793978
Q9H6S0	YTHDC2	Probable ATP-dependent RNA helicase YTHDC2 OS=Homo sapiens GN=YTHDC2 PE=1 SV=2	0.979021	1	1	1	1	1430	160.147	8.4	84.2	92.8	83.3	106.7	107.3	125.6	86.7667	113.2	1.30465	0.0186213
A8K2W7		cDNA FLJ78119, highly similar to Homo sapiens G1 to S phase transition 1 (GSPT1), mRNA OS=Homo sapiens PE=2 SV=1	35.4709	14	21	1	1	499	55.706	5.62	79.5	86.8	94.3	116.4	99.6	123.3	86.8667	113.1	1.302	0.0333334
D3DQH8	SPARC	Secreted protein, acidic, cysteine-rich (Osteonectin), isoform CRA_a OS=Homo sapiens GN=SPARC PE=4 SV=1	18.7302	5	8	5	1	315	36.027	4.88	91.1	83.7	85.9	114.2	114.5	110.7	86.9	113.133	1.30188	0.000473714
O60783	MRPS14	28S ribosomal protein S14, mitochondrial OS=Homo sapiens GN=MRPS14 PE=1 SV=1	10.1562	1	1	1	1	128	15.129	11.41	93.5	80.7	86.5	123	111.3	105	86.9	113.1	1.3015	0.0152622
Q96CG8	CTHRC1	Collagen triple helix repeat-containing protein 1 OS=Homo sapiens GN=CTHRC1 PE=1 SV=1	34.1564	7	11	7	1	243	26.207	7.99	85.9	88.1	86.8	114.2	114.1	110.9	86.9333	113.067	1.30061	3.17124e-05
A8K6I5		Signal transducer and activator of transcription OS=Homo sapiens PE=2 SV=1	10.9572	7	8	2	1	794	90.589	6.25	91	87.4	82.4	107.6	114	117.6	86.9333	113.067	1.30061	0.00244294
A0A140VKF3		Testis tissue sperm-binding protein Li 70n OS=Homo sapiens PE=2 SV=1	40.4306	15	37	15	1	418	46.283	6.38	87.1	84.2	89.5	116	112.4	110.7	86.9333	113.033	1.30023	0.000283122
Q8WZA1	POMGNT1	Protein O-linked-mannose beta-1,2-N-acetylglucosaminyltransferase 1 OS=Homo sapiens GN=POMGNT1 PE=1 SV=2	1.81818	1	2	1	1	660	75.204	6.83	83.5	90.5	86.9	122.5	103.3	113.3	86.9667	113.033	1.29973	0.011535
Q9NVR2	INTS10	Integrator complex subunit 10 OS=Homo sapiens GN=INTS10 PE=1 SV=2	1.97183	1	1	1	1	710	82.183	7.44	95.5	84	81.5	104.3	110.8	124	87	113.033	1.29923	0.0226723
P57721	PCBP3	Poly(rC)-binding protein 3 OS=Homo sapiens GN=PCBP3 PE=2 SV=2	19.6765	6	25	1	1	371	39.44	8.07	88.5	89.2	83.4	117	117.2	104.6	87.0333	112.933	1.29759	0.00470602
Q8IUX7	AEBP1	Adipocyte enhancer-binding protein 1 OS=Homo sapiens GN=AEBP1 PE=1 SV=1	25.0432	23	55	22	1	1158	130.847	5.11	89	85.7	86.5	114.7	113.6	110.5	87.0667	112.933	1.29709	8.62273e-05
P42331	ARHGAP25	Rho GTPase-activating protein 25 OS=Homo sapiens GN=ARHGAP25 PE=1 SV=2	2.48062	1	1	1	1	645	73.389	6.37	78.5	84.4	98.3	108.6	115.9	114.3	87.0667	112.933	1.29709	0.014574
Q96A00	PPP1R14A	Protein phosphatase 1 regulatory subunit 14A OS=Homo sapiens GN=PPP1R14A PE=1 SV=1	10.8844	1	1	1	1	147	16.683	9.38	81.8	98.2	81.3	103.1	111	124.7	87.1	112.933	1.29659	0.0371587
P35555	FBN1	Fibrillin-1 OS=Homo sapiens GN=FBN1 PE=1 SV=3	21.7346	44	74	44	1	2871	312.022	4.93	88.9	86.8	85.6	111.9	113.1	113.7	87.1	112.9	1.29621	1.95884e-05
A6NCS6	C2orf72	Uncharacterized protein C2orf72 OS=Homo sapiens GN=C2orf72 PE=1 SV=2	12.2034	2	2	2	1	295	30.462	8.34	86.9	90.3	84.2	112.9	113.5	112.1	87.1333	112.833	1.29495	0.000143098
W8QEY1		Lactoferrin OS=Homo sapiens PE=2 SV=1	67.3699	43	169	1	1	711	78.332	8.18	88.5	84.8	88.2	112.4	112.9	113.3	87.1667	112.867	1.29484	2.95046e-05
G9BZK0		Glyceraldehyde-3-phosphate dehydrogenase (Fragment) OS=Homo sapiens PE=2 SV=1	27.5	1	1	1	1	40	4.574	7.42	89.2	82.9	89.8	117.6	108.4	112	87.3	112.667	1.29057	0.00186059
Q969T7	NT5C3B	7-methylguanosine phosphate-specific 5'-nucleotidase OS=Homo sapiens GN=NT5C3B PE=1 SV=4	3	1	1	1	1	300	34.367	6.38	96.4	79.4	86.2	116.9	119.7	101.3	87.3333	112.633	1.28969	0.0286722
P02763	ORM1	Alpha-1-acid glycoprotein 1 OS=Homo sapiens GN=ORM1 PE=1 SV=1	44.7761	8	58	5	1	201	23.497	5.02	86	87.6	88.5	112.8	113.5	111.7	87.3667	112.667	1.28958	9.5016e-06
A0A024R035	C9	Complement component 9, isoform CRA_a OS=Homo sapiens GN=C9 PE=4 SV=1	28.6225	14	23	14	1	559	63.163	5.52	85	86.8	90.3	114	114.1	109.8	87.3667	112.633	1.2892	0.000275883
P09382	LGALS1	Galectin-1 OS=Homo sapiens GN=LGALS1 PE=1 SV=2	71.8519	9	87	9	1	135	14.706	5.5	84.9	88.6	88.6	112.8	113.2	111.9	87.3667	112.633	1.2892	4.0298e-05
Q5T9B7	AK1	Adenylate kinase isoenzyme 1 OS=Homo sapiens GN=AK1 PE=1 SV=1	42.381	8	12	8	1	210	23.396	8.6	86	88.4	87.9	113.9	113.8	110.1	87.4333	112.6	1.28784	6.43929e-05
P20160	AZU1	Azurocidin OS=Homo sapiens GN=AZU1 PE=1 SV=3	37.8486	6	15	6	1	251	26.869	9.5	91.3	87.6	83.4	113.9	113.5	110.3	87.4333	112.567	1.28746	0.000594942
A6XGL1		Transthyretin OS=Homo sapiens PE=2 SV=1	52.1739	8	26	8	1	184	20.186	5.24	91.1	80.6	90.8	121.5	111.8	104.2	87.5	112.5	1.28571	0.0147146
B5MDU6	LDAH	Lipid droplet-associated hydrolase OS=Homo sapiens GN=LDAH PE=1 SV=1	5.13514	2	3	2	1	370	42.641	6.93	93.3	87	82.2	110.9	111.2	115.3	87.5	112.467	1.28533	0.00207197
Q15485	FCN2	Ficolin-2 OS=Homo sapiens GN=FCN2 PE=1 SV=2	11.8211	2	3	2	1	313	33.98	6.77	99.7	77.7	85.3	104.3	117.5	115.5	87.5667	112.433	1.28397	0.0313319
Q9BX97	PLVAP	Plasmalemma vesicle-associated protein OS=Homo sapiens GN=PLVAP PE=2 SV=1	2.71493	1	1	1	1	442	50.562	8.79	85.5	89.1	88.1	112.8	106.8	117.6	87.5667	112.4	1.28359	0.00167565
A0A109PVK5		GCT-A6 heavy chain variable region (Fragment) OS=Homo sapiens PE=2 SV=1	16.2963	2	4	1	1	135	14.96	7.94	91.4	88.4	82.9	110	112	115.2	87.5667	112.4	1.28359	0.00103936
B2R642		cDNA, FLJ92775, highly similar to Homo sapiens melanoma cell adhesion molecule (MCAM), mRNA OS=Homo sapiens PE=2 SV=1	17.1827	8	13	8	1	646	71.591	5.76	91	82.3	89.4	113	113.4	110.8	87.5667	112.4	1.28359	0.000884217
Q9Y3D0	FAM96B	Mitotic spindle-associated MMXD complex subunit MIP18 OS=Homo sapiens GN=FAM96B PE=1 SV=1	25.7669	2	2	2	1	163	17.652	5.19	81.4	89.8	91.6	116	113.6	107.6	87.6	112.4	1.28311	0.00348947
P36537	UGT2B10	UDP-glucuronosyltransferase 2B10 OS=Homo sapiens GN=UGT2B10 PE=1 SV=1	13.2576	6	10	2	1	528	60.734	9	91.5	85.9	85.5	110.3	112.1	114.8	87.6333	112.4	1.28262	0.000448637
A0A024R3E3	APOA1	Apolipoprotein A-I, isoform CRA_a OS=Homo sapiens GN=APOA1 PE=3 SV=1	74.1573	25	133	25	1	267	30.759	5.76	87.4	87.4	88.1	114	111.7	111.5	87.6333	112.4	1.28262	7.706e-06
P31997	CEACAM8	Carcinoembryonic antigen-related cell adhesion molecule 8 OS=Homo sapiens GN=CEACAM8 PE=1 SV=2	12.3209	3	7	2	1	349	38.13	7.39	90.4	89	83.7	110.9	112	114	87.7	112.3	1.2805	0.00038596
Q15124	PGM5	Phosphoglucomutase-like protein 5 OS=Homo sapiens GN=PGM5 PE=1 SV=2	12.1693	4	7	4	1	567	62.186	7.21	87.9	88.6	86.6	111.2	109.9	115.8	87.7	112.3	1.2805	0.000198276
P01706	IGLV2-11	Immunoglobulin lambda variable 2-11 OS=Homo sapiens GN=IGLV2-11 PE=1 SV=2	6.72269	1	1	1	1	119	12.636	7.24	85.8	87.2	90.1	115.3	112.5	109.1	87.7	112.3	1.2805	0.000360748
B3VMW0		Lactoferrin OS=Homo sapiens PE=2 SV=1	69.339	44	147	1	1	711	78.307	8.12	90.1	88.1	85	111.5	110.9	114.5	87.7333	112.3	1.28002	0.00018786
Q14766	LTBP1	Latent-transforming growth factor beta-binding protein 1 OS=Homo sapiens GN=LTBP1 PE=1 SV=4	4.35793	6	8	6	1	1721	186.673	5.96	88.4	88.1	86.8	111.4	111.4	113.9	87.7667	112.233	1.27877	1.45037e-05
Q9UKY4	POMT2	Protein O-mannosyl-transferase 2 OS=Homo sapiens GN=POMT2 PE=1 SV=2	2.13333	1	2	1	1	750	84.16	9.16	92	88.2	83.3	122.8	111.5	102.3	87.8333	112.2	1.27742	0.019383
A0A087WWM1	MUC1	Mucin-1 OS=Homo sapiens GN=MUC1 PE=1 SV=1	1.74326	2	2	2	1	1262	122.941	7.56	85.2	91.6	86.7	110.6	108.2	117.7	87.8333	112.167	1.27704	0.00211957
Q5H8A4	PIGG	GPI ethanolamine phosphate transferase 2 OS=Homo sapiens GN=PIGG PE=1 SV=1	1.52594	1	2	1	1	983	108.103	7.15	94.6	84.1	84.8	115.7	112.6	108.1	87.8333	112.133	1.27666	0.0038622
Q969P0	IGSF8	Immunoglobulin superfamily member 8 OS=Homo sapiens GN=IGSF8 PE=1 SV=1	2.61011	1	1	1	1	613	64.994	8	88.8	88.4	86.4	116.7	109.3	110.4	87.8667	112.133	1.27618	0.000557733
Q5T1C6	THEM4	Acyl-coenzyme A thioesterase THEM4 OS=Homo sapiens GN=THEM4 PE=1 SV=1	5	1	1	1	1	240	27.112	8.28	80.3	91.9	91.4	110.1	109	117.3	87.8667	112.133	1.27618	0.00616285
A0A024R0W0	SLC25A18	Solute carrier family 25 (Mitochondrial carrier), member 18, isoform CRA_a OS=Homo sapiens GN=SLC25A18 PE=3 SV=1	13.9683	4	6	2	1	315	33.826	9.25	91	84.7	87.9	105.8	107.8	122.7	87.8667	112.1	1.2758	0.0126256
B2R6W1		cDNA, FLJ93143, highly similar to Homo sapiens complement component 7 (C7), mRNA OS=Homo sapiens PE=2 SV=1	22.8944	13	16	13	1	843	93.485	6.48	89.7	83	91	111.8	111.7	112.8	87.9	112.1	1.27531	0.000640619
Q6YHK3	CD109	CD109 antigen OS=Homo sapiens GN=CD109 PE=1 SV=2	3.59862	3	4	3	1	1445	161.587	5.85	89.3	88	86.4	113.1	110.7	112.5	87.9	112.1	1.27531	2.582e-05
A0A024R150	CORO2A	Coronin OS=Homo sapiens GN=CORO2A PE=3 SV=1	1.33333	1	1	1	1	525	59.725	8.05	85.5	90.9	87.4	106	102.2	128.1	87.9333	112.1	1.27483	0.0425148
Q03135	CAV1	Caveolin-1 OS=Homo sapiens GN=CAV1 PE=1 SV=4	17.9775	3	6	3	1	178	20.458	6.02	89.6	88.6	86	111.4	110.5	113.9	88.0667	111.933	1.27101	8.61152e-05
Q8N386	LRRC25	Leucine-rich repeat-containing protein 25 OS=Homo sapiens GN=LRRC25 PE=1 SV=2	3.93443	1	1	1	1	305	33.157	5.05	87.3	85.5	91.5	107	127.2	101.6	88.1	111.933	1.27053	0.040639
Q9BPY8	HOPX	Homeodomain-only protein OS=Homo sapiens GN=HOPX PE=1 SV=1	30.137	1	2	1	1	73	8.255	4.81	86	83	95.4	116.7	116.9	102.1	88.1333	111.9	1.26967	0.0181895
O00629	KPNA4	Importin subunit alpha-3 OS=Homo sapiens GN=KPNA4 PE=1 SV=1	30.3263	9	17	6	1	521	57.851	4.96	93.3	87.1	84	100.5	109.4	125.7	88.1333	111.867	1.26929	0.0393102
A8K7F7		cDNA FLJ76913, highly similar to Homo sapiens F-box protein 7 (FBXO7), mRNA OS=Homo sapiens PE=2 SV=1	7.66284	3	5	3	1	522	58.466	6.55	91.6	84.9	88.1	112.3	109.6	113.5	88.2	111.8	1.26757	0.000468993
A1L4H1	SSC5D	Soluble scavenger receptor cysteine-rich domain-containing protein SSC5D OS=Homo sapiens GN=SSC5D PE=1 SV=3	3.36936	4	4	4	1	1573	165.639	6.13	87.9	89.2	87.7	108.1	116.1	111.1	88.2667	111.767	1.26624	0.000590515
P19256	CD58	Lymphocyte function-associated antigen 3 OS=Homo sapiens GN=CD58 PE=1 SV=1	4.8	2	2	2	1	250	28.129	6.76	87.1	91	86.7	111.7	110.4	113.1	88.2667	111.733	1.26586	0.000118955
Q8NAS8		cDNA FLJ34843 fis, clone NT2NE2011119, highly similar to C-TERMINAL BINDING PROTEIN 2 OS=Homo sapiens PE=2 SV=1	12.0805	1	1	1	1	149	16.21	5.87	91.5	88	85.3	109.6	110.9	114.7	88.2667	111.733	1.26586	0.000572994
P21291	CSRP1	Cysteine and glycine-rich protein 1 OS=Homo sapiens GN=CSRP1 PE=1 SV=3	64.2487	9	25	3	1	193	20.554	8.57	87.9	85.6	91.3	117.1	115.1	103	88.2667	111.733	1.26586	0.00755962
Q9HB40	SCPEP1	Retinoid-inducible serine carboxypeptidase OS=Homo sapiens GN=SCPEP1 PE=1 SV=1	19.9115	7	9	7	1	452	50.798	5.81	87.1	88.3	89.5	108.2	110.8	116.1	88.3	111.7	1.26501	0.000645727
Q6ZS30	NBEAL1	Neurobeachin-like protein 1 OS=Homo sapiens GN=NBEAL1 PE=2 SV=3	0.593912	1	1	1	1	2694	307.041	6.44	79.8	95.8	89.4	112.9	112.6	109.6	88.3333	111.7	1.26453	0.00803603
A0A024R6U7	GPR56	G protein-coupled receptor 56 isoform 1 OS=Homo sapiens GN=GPR56 PE=2 SV=1	3.4632	1	1	1	1	693	77.688	8.48	91.3	82.4	91.3	108.7	114.7	111.5	88.3333	111.633	1.26377	0.00246845
Q5T7Y6	S100A1	Protein S100 OS=Homo sapiens GN=S100A1 PE=1 SV=1	10.2041	1	1	1	1	147	15.885	4.48	86.4	83.1	95.6	108.6	116.6	109.8	88.3667	111.667	1.26367	0.00658282
O43741	PRKAB2	5'-AMP-activated protein kinase subunit beta-2 OS=Homo sapiens GN=PRKAB2 PE=1 SV=1	8.08824	2	2	1	1	272	30.283	6.46	91.5	87.2	86.5	112.4	115.2	107.2	88.4	111.6	1.26244	0.00118562
P14780	MMP9	Matrix metalloproteinase-9 OS=Homo sapiens GN=MMP9 PE=1 SV=3	24.611	12	18	12	1	707	78.408	6.06	93.1	85.9	86.2	111.3	112.9	110.5	88.4	111.567	1.26207	0.000703354
P10909	CLU	Clusterin OS=Homo sapiens GN=CLU PE=1 SV=1	34.7439	15	41	15	1	449	52.461	6.27	87.1	88.1	90.1	114.4	112.9	107.4	88.4333	111.567	1.26159	0.000552697
A0A024RB23	DGKA	Diacylglycerol kinase OS=Homo sapiens GN=DGKA PE=3 SV=1	4.08163	2	3	2	1	735	82.577	6.73	98.6	85.9	80.8	102.4	109.5	122.8	88.4333	111.567	1.26159	0.0442418
Q16595	FXN	Frataxin, mitochondrial OS=Homo sapiens GN=FXN PE=1 SV=2	5.71429	1	1	1	1	210	23.121	8.69	84.5	90.1	90.7	113.6	110.9	110.2	88.4333	111.567	1.26159	0.000487378
Q8N357	SLC35F6	Solute carrier family 35 member F6 OS=Homo sapiens GN=SLC35F6 PE=1 SV=1	3.77358	1	1	1	1	371	40.188	6.93	91.2	80.3	93.9	109	115.7	110	88.4667	111.567	1.26112	0.00767195
Q15061	WDR43	WD repeat-containing protein 43 OS=Homo sapiens GN=WDR43 PE=1 SV=3	1.4771	1	1	1	1	677	74.843	5.57	88.8	93.6	83	106.3	112.3	116.1	88.4667	111.567	1.26112	0.00526771
Q6PCB0	VWA1	von Willebrand factor A domain-containing protein 1 OS=Homo sapiens GN=VWA1 PE=1 SV=1	17.7528	5	9	5	1	445	46.775	7.68	92.6	85.9	86.9	110.2	103.8	120.5	88.4667	111.5	1.26036	0.0121427
P05997	COL5A2	Collagen alpha-2(V) chain OS=Homo sapiens GN=COL5A2 PE=1 SV=3	1.33422	1	1	1	1	1499	144.821	6.46	82.9	92.9	89.7	116.1	116	102.5	88.5	111.533	1.26026	0.0129477
Q6NS95	IGL@	IGL@ protein OS=Homo sapiens GN=IGL@ PE=2 SV=1	38.4615	7	63	4	1	234	25.132	6.67	89.7	88	87.8	111.6	110	112.9	88.5	111.5	1.25989	2.40703e-05
V9GYM3	APOA2	Apolipoprotein A-II OS=Homo sapiens GN=APOA2 PE=1 SV=1	30.8271	4	18	4	1	133	14.905	8.27	74.5	97.3	93.8	112.9	112.8	108.7	88.5333	111.467	1.25904	0.0336919
A0A1B1CYC8	Gc	Vitamin D binding protein (Fragment) OS=Homo sapiens GN=Gc PE=4 SV=1	28.2051	2	4	2	1	39	4.205	9.11	87.6	88.4	89.6	109.4	114.3	110.6	88.5333	111.433	1.25866	0.000133408
A8K6Q7		cDNA FLJ76889, highly similar to Homo sapiens butyrophilin, subfamily 3, member A3 (BTN3A3), transcript variant 1, mRNA OS=Homo sapiens PE=2 SV=1	2.73973	1	1	1	1	584	64.903	5.6	89.1	93.9	82.8	109.4	117.3	107.5	88.6	111.4	1.25734	0.00658187
H0Y887	UMODL1	Uromodulin-like 1 (Fragment) OS=Homo sapiens GN=UMODL1 PE=4 SV=1	9.77011	1	1	1	1	174	19.223	6.32	86.6	84.7	94.6	114.9	113	106.3	88.6333	111.4	1.25686	0.00470906
P07585	DCN	Decorin OS=Homo sapiens GN=DCN PE=1 SV=1	49.8607	16	74	15	1	359	39.722	8.54	87.5	89.5	88.9	113.7	111.2	109.2	88.6333	111.367	1.25649	9.15688e-05
O14972	DSCR3	Down syndrome critical region protein 3 OS=Homo sapiens GN=DSCR3 PE=2 SV=1	12.1212	2	2	2	1	297	32.989	7.68	86.7	88.4	91.1	116.4	101.9	115.5	88.7333	111.267	1.25394	0.00977588
H9KV75	ACTN1	Alpha-actinin-1 OS=Homo sapiens GN=ACTN1 PE=1 SV=1	66.545	47	268	1	1	822	94.766	5.69	95.3	87.2	83.8	107.4	109.3	117	88.7667	111.233	1.2531	0.00752908
Q9BW27	NUP85	Nuclear pore complex protein Nup85 OS=Homo sapiens GN=NUP85 PE=1 SV=1	15.5488	7	7	7	1	656	74.971	5.55	90.5	85.3	90.5	105.5	104.2	124	88.7667	111.233	1.2531	0.0275012
C0IMJ3		Periostin isoform thy6 OS=Homo sapiens PE=2 SV=1	52.4968	34	201	5	1	781	87.217	7.94	85.8	89.7	91	112.8	112.4	108.3	88.8333	111.167	1.25141	0.000462111
B4E2F9		cDNA FLJ57038, highly similar to Filamin-A OS=Homo sapiens PE=2 SV=1	72.1795	45	198	2	1	780	82.5	6.55	98.5	87.1	81.1	107.5	107.7	118.2	88.9	111.133	1.25009	0.0231277
Q9UPT8	ZC3H4	Zinc finger CCCH domain-containing protein 4 OS=Homo sapiens GN=ZC3H4 PE=1 SV=3	1.53492	1	1	1	1	1303	140.169	6.27	97.7	86.1	82.9	99.6	113.6	120.2	88.9	111.133	1.25009	0.0422899
Q8N3C0	ASCC3	Activating signal cointegrator 1 complex subunit 3 OS=Homo sapiens GN=ASCC3 PE=1 SV=3	2.54314	4	4	4	1	2202	251.301	7.09	92.2	88.3	86.3	105.7	106.8	120.7	88.9333	111.067	1.24888	0.0124898
Q9H3R2	MUC13	Mucin-13 OS=Homo sapiens GN=MUC13 PE=1 SV=3	5.85938	2	4	2	1	512	54.569	5.07	91.4	87.2	88.2	105.3	109.8	118.1	88.9333	111.067	1.24888	0.0050139
A0A0B4J1Z2	IGKV1D-43	Protein IGKV1D-43 (Fragment) OS=Homo sapiens GN=IGKV1D-43 PE=1 SV=1	13.6752	1	1	1	1	117	12.98	8.92	86	88.7	92.1	108.1	114.5	110.5	88.9333	111.033	1.2485	0.00100319
B4DYU2		cDNA FLJ55996, highly similar to Conserved oligomeric Golgi complex component 8 OS=Homo sapiens PE=2 SV=1	2.9734	1	1	1	1	639	71.164	5.26	101.2	78.1	87.5	113.3	110.1	109.7	88.9333	111.033	1.2485	0.0314163
S6BGE0		IgG H chain OS=Homo sapiens PE=2 SV=1	21.3333	5	39	1	1	300	32.161	7.85	83.3	94.8	88.8	113	111.4	108.8	88.9667	111.067	1.24841	0.00335233
B5BUC0	GSK3B	Glycogen synthase kinase-3 beta (Fragment) OS=Homo sapiens GN=GSK3B PE=2 SV=1	7.85714	2	2	1	1	420	46.669	8.87	94	88	85	115.6	107.6	109.8	89	111	1.24719	0.00349344
A1L471	ABCB1	ATP-binding cassette, sub-family B (MDR/TAP), member 1 OS=Homo sapiens GN=ABCB1 PE=2 SV=1	8.4375	9	10	9	1	1280	141.4	9	93.8	87.2	86.1	111.6	110.3	111	89.0333	110.967	1.24635	0.000839217
Q9HB58	SP110	Sp110 nuclear body protein OS=Homo sapiens GN=SP110 PE=1 SV=5	2.03193	1	1	1	1	689	78.345	8.87	87.5	91.4	88.3	100.7	108.7	123.4	89.0667	110.933	1.24551	0.0317312
A8K968	EPB41L3	Band 4.1-like protein 3 OS=Homo sapiens GN=EPB41L3 PE=1 SV=1	12.5661	8	9	4	1	756	84.659	5.44	94.4	84.8	88.3	112.2	114.9	105.4	89.1667	110.833	1.24299	0.00553832
P08514	ITGA2B	Integrin alpha-IIb OS=Homo sapiens GN=ITGA2B PE=1 SV=3	11.2608	7	8	7	1	1039	113.306	5.38	92.6	87.3	87.7	110.5	110.2	111.6	89.2	110.767	1.24178	0.000252588
Q6UXH9	PAMR1	Inactive serine protease PAMR1 OS=Homo sapiens GN=PAMR1 PE=1 SV=1	5.13889	2	2	2	1	720	80.146	7.46	88.5	94.9	84.2	103.9	114.7	113.7	89.2	110.767	1.24178	0.00967978
P41208	CETN2	Centrin-2 OS=Homo sapiens GN=CETN2 PE=1 SV=1	15.1163	2	2	2	1	172	19.726	5	88	90	89.7	111	108.9	112.4	89.2333	110.767	1.24131	5.53111e-05
A0A075B7D8	IGHV3OR15-7	Protein IGHV3OR15-7 (Fragment) OS=Homo sapiens GN=IGHV3OR15-7 PE=1 SV=1	9.2437	1	1	1	1	119	13.072	8.28	87.9	89.2	90.6	112.1	107.8	112.4	89.2333	110.767	1.24131	0.000212547
Q6NZI2	PTRF	Polymerase I and transcript release factor OS=Homo sapiens GN=PTRF PE=1 SV=1	29.7436	9	15	9	1	390	43.45	5.6	94.4	87	86.3	109.4	109.1	113.7	89.2333	110.733	1.24094	0.00197437
B4DHG8		Kinesin-like protein OS=Homo sapiens PE=2 SV=1	1.79063	1	1	1	1	726	82.759	6.44	76.9	92.9	97.9	112.9	111.7	107.6	89.2333	110.733	1.24094	0.0301936
B2RBH2		cDNA, FLJ95508, highly similar to Homo sapiens 5'-nucleotidase, ecto (CD73) (NT5E), mRNA OS=Homo sapiens PE=2 SV=1	29.2683	12	15	12	1	574	63.355	7.03	93.7	86.1	88	113.8	109.7	108.7	89.2667	110.733	1.24048	0.0014849
A0A120HG46		GCT-A10 heavy chain variable region (Fragment) OS=Homo sapiens PE=2 SV=1	25.1969	3	7	1	1	127	13.586	8.81	89.2	88.8	89.9	110.2	110.3	111.5	89.3	110.667	1.23927	2.21228e-06
Q86UD1	OAF	Out at first protein homolog OS=Homo sapiens GN=OAF PE=2 SV=1	6.22711	1	1	1	1	273	30.669	6.84	84.6	92.5	90.8	111.6	109.1	111.3	89.3	110.667	1.23927	0.00107154
Q9P0M9	MRPL27	39S ribosomal protein L27, mitochondrial OS=Homo sapiens GN=MRPL27 PE=1 SV=1	6.75676	1	1	1	1	148	16.063	10.42	93.8	92.4	81.8	105.3	111.9	114.8	89.3333	110.667	1.23881	0.0106386
P15498	VAV1	Proto-oncogene vav OS=Homo sapiens GN=VAV1 PE=1 SV=4	3.19527	2	2	2	1	845	98.251	6.62	97.8	89.3	80.9	101.9	118.8	111.2	89.3333	110.633	1.23843	0.0367661
A5A3E0	POTEF	POTE ankyrin domain family member F OS=Homo sapiens GN=POTEF PE=1 SV=2	11.0698	8	242	1	1	1075	121.367	6.2	87.6	89.7	90.8	111.3	115.4	105.2	89.3667	110.633	1.23797	0.0023881
O75427	LRCH4	Leucine-rich repeat and calponin homology domain-containing protein 4 OS=Homo sapiens GN=LRCH4 PE=1 SV=2	2.04978	1	1	1	1	683	73.405	8.22	94.7	77	96.4	112.9	113.6	105.3	89.3667	110.6	1.2376	0.0346293
Q96BZ9	TBC1D20	TBC1 domain family member 20 OS=Homo sapiens GN=TBC1D20 PE=1 SV=1	3.47395	1	1	1	1	403	45.826	6.86	90	93.7	84.6	110.1	107.4	114.2	89.4333	110.567	1.2363	0.00305323
A0A0C4DH25	IGKV3D-20	Immunoglobulin kappa variable 3-20 OS=Homo sapiens GN=IGKV3D-20 PE=3 SV=1	21.5517	2	3	1	1	116	12.507	4.59	93.1	88.7	86.5	111.7	110.7	109.3	89.4333	110.567	1.2363	0.000510241
Q53GA4	PHLDA2	Pleckstrin homology-like domain family A member 2 OS=Homo sapiens GN=PHLDA2 PE=1 SV=2	5.92105	1	1	1	1	152	17.082	9.17	94.1	82.5	92	111.3	111.2	108.9	89.5333	110.467	1.2338	0.00459476
Q9UHD2	TBK1	Serine/threonine-protein kinase TBK1 OS=Homo sapiens GN=TBK1 PE=1 SV=1	4.11523	2	2	2	1	729	83.589	6.79	93.1	90.8	84.8	106.6	109	115.7	89.5667	110.433	1.23297	0.00476705
Q8N5M4	TTC9C	Tetratricopeptide repeat protein 9C OS=Homo sapiens GN=TTC9C PE=1 SV=1	14.0351	2	3	2	1	171	20	8.92	91.8	88.4	88.5	113.2	102.7	115.4	89.5667	110.433	1.23297	0.0068805
A0A125QYY9		IBM-B2 heavy chain variable region (Fragment) OS=Homo sapiens PE=2 SV=1	37.3984	3	4	2	1	123	13.561	7.12	90.8	86	91.9	110.8	112.4	108.1	89.5667	110.433	1.23297	0.000693746
Q9BUM6		COL6A2 protein OS=Homo sapiens PE=2 SV=1	37.4118	13	36	1	1	425	47.421	5.45	86.8	89.4	92.5	112.5	110	108.7	89.5667	110.4	1.2326	0.000469968
Q9UL78		Myosin-reactive immunoglobulin light chain variable region (Fragment) OS=Homo sapiens PE=2 SV=1	39.4495	3	15	1	1	109	11.639	8.29	96.3	88.5	83.9	109.5	109.6	112.1	89.5667	110.4	1.2326	0.0049797
O75112	LDB3	LIM domain-binding protein 3 OS=Homo sapiens GN=LDB3 PE=1 SV=2	1.37552	1	1	1	1	727	77.086	8.13	90.1	86.4	92.3	108.1	106.2	117	89.6	110.433	1.23251	0.00512625
A8K1F4		cDNA FLJ78094, highly similar to Homo sapiens myeloid leukemia factor 2, mRNA OS=Homo sapiens PE=1 SV=1	11.2903	2	2	2	1	248	28.111	6.9	89.7	86	93.1	108.1	106.7	116.4	89.6	110.4	1.23214	0.00471408
S6BAR0		IgG L chain OS=Homo sapiens PE=2 SV=1	27.3148	5	66	1	1	216	23.107	7.69	90.8	89.5	88.7	102.3	107.7	121	89.6667	110.333	1.23048	0.0208896
P27169	PON1	Serum paraoxonase/arylesterase 1 OS=Homo sapiens GN=PON1 PE=1 SV=3	32.9577	9	29	7	1	355	39.706	5.22	88.5	91	89.5	113.1	110.4	107.4	89.6667	110.3	1.23011	0.000330113
Q53HF3		Galactosidase, alpha variant (Fragment) OS=Homo sapiens PE=2 SV=1	7.69231	3	3	3	1	429	48.721	5.6	90.8	89.5	88.8	114.8	105.8	110.3	89.7	110.3	1.22965	0.00150478
A0A087WZT2	METTL7B	Methyltransferase-like protein 7B OS=Homo sapiens GN=METTL7B PE=1 SV=1	24.6377	7	14	7	1	276	31.267	8.46	92.7	89.3	87.2	110.8	111.5	108.5	89.7333	110.267	1.22883	0.000367712
P25311	AZGP1	Zinc-alpha-2-glycoprotein OS=Homo sapiens GN=AZGP1 PE=1 SV=2	47.9866	13	21	13	1	298	34.237	6.05	87.2	88.2	93.8	108.7	109.3	112.8	89.7333	110.267	1.22883	0.00105633
S6BGD6		IgG L chain OS=Homo sapiens PE=1 SV=1	43.8298	8	83	2	1	235	24.808	7.24	93.8	90.9	84.6	109.9	110.2	110.7	89.7667	110.267	1.22837	0.00167286
P17213	BPI	Bactericidal permeability-increasing protein OS=Homo sapiens GN=BPI PE=1 SV=4	5.33881	2	4	2	1	487	53.865	9.38	95.9	83.6	89.8	111.6	108.8	110.2	89.7667	110.2	1.22763	0.00495642
P06727	APOA4	Apolipoprotein A-IV OS=Homo sapiens GN=APOA4 PE=1 SV=3	52.0202	17	30	17	1	396	45.371	5.38	87.1	86.8	95.5	108.5	112.9	109.3	89.8	110.233	1.22754	0.00293298
A0A068LKR7		Ig heavy chain variable region (Fragment) OS=Homo sapiens PE=2 SV=1	32.8	3	11	1	1	125	13.936	9.01	86.4	90.8	92.2	112.6	113.6	104.4	89.8	110.2	1.22717	0.00387433
P48507	GCLM	Glutamate--cysteine ligase regulatory subunit OS=Homo sapiens GN=GCLM PE=1 SV=1	28.8321	6	12	6	1	274	30.708	6.02	89.2	93.1	87.2	109.3	109.1	112.1	89.8333	110.167	1.22635	0.000511649
P02760	AMBP	Protein AMBP OS=Homo sapiens GN=AMBP PE=1 SV=1	33.8068	9	23	9	1	352	38.974	6.25	88	87.8	93.7	111.7	110.9	107.9	89.8333	110.167	1.22635	0.000835794
A0A1B0GTF3	HSPA12A	Heat shock 70 kDa protein 12A OS=Homo sapiens GN=HSPA12A PE=1 SV=1	3.75723	2	3	2	1	692	76.97	7.17	92.6	90.3	86.6	115.2	104.8	110.4	89.8333	110.133	1.22597	0.0042877
Q9H6Z4	RANBP3	Ran-binding protein 3 OS=Homo sapiens GN=RANBP3 PE=1 SV=1	8.64198	4	4	4	1	567	60.173	4.78	93.1	90.1	86.4	113	110.7	106.6	89.8667	110.1	1.22515	0.001682
Q8WU76	SCFD2	Sec1 family domain-containing protein 2 OS=Homo sapiens GN=SCFD2 PE=1 SV=2	4.23977	2	2	2	1	684	75.079	6.68	92.4	85	92.3	105.6	116.6	108.2	89.9	110.133	1.22506	0.00801942
J3KN66	TOR1AIP1	Torsin-1A-interacting protein 1 OS=Homo sapiens GN=TOR1AIP1 PE=1 SV=1	32.5543	13	19	1	1	599	67.781	7.9	90.5	87.1	92.1	114	110	106.4	89.9	110.133	1.22506	0.00156704
H0Y9X1	TMA16	Translation machinery-associated protein 16 (Fragment) OS=Homo sapiens GN=TMA16 PE=1 SV=1	8.26446	1	1	1	1	242	27.664	9.57	98.2	81.2	90.3	104.4	113	112.9	89.9	110.1	1.22469	0.0236452
P01031	C5	Complement C5 OS=Homo sapiens GN=C5 PE=1 SV=4	12.4702	16	26	16	1	1676	188.186	6.52	92.7	87.5	89.7	107.7	107.9	114.6	89.9667	110.067	1.22342	0.00179444
K7N7A8		Uncharacterized protein (Fragment) OS=Homo sapiens PE=3 SV=2	4.45434	1	6	1	1	449	48.765	5.22	94	90.1	85.8	111.3	113.3	105.6	89.9667	110.067	1.22342	0.00369822
Q6PIQ7	IGL@	IGL@ protein OS=Homo sapiens GN=IGL@ PE=1 SV=1	34.7458	7	82	2	1	236	25.005	7.97	89.9	90	90.1	110.4	107.2	112.4	90	110	1.22222	0.000190451
O95757	HSPA4L	Heat shock 70 kDa protein 4L OS=Homo sapiens GN=HSPA4L PE=1 SV=3	18.1168	11	19	8	1	839	94.453	5.88	95.9	87	87.2	109.2	105.7	115.1	90.0333	110	1.22177	0.00764421
Q5T2W1	PDZK1	Na(+)/H(+) exchange regulatory cofactor NHE-RF3 OS=Homo sapiens GN=PDZK1 PE=1 SV=2	27.1676	11	18	11	1	519	57.094	5.55	94.9	89.9	85.3	108.5	109.2	112.2	90.0333	109.967	1.2214	0.00264805
A8K984		Structural maintenance of chromosomes protein OS=Homo sapiens PE=2 SV=1	2.67335	3	3	3	1	1197	135.512	8.43	89.3	89.4	91.5	114	109.4	106.4	90.0667	109.933	1.22058	0.00102721
P43652	AFM	Afamin OS=Homo sapiens GN=AFM PE=1 SV=1	17.8631	10	16	10	1	599	69.024	5.9	87.9	86.6	95.7	109.5	114.5	105.8	90.0667	109.933	1.22058	0.00638332
Q16610	ECM1	Extracellular matrix protein 1 OS=Homo sapiens GN=ECM1 PE=1 SV=2	2.59259	1	1	1	1	540	60.635	6.71	93.8	95.8	80.7	103.7	117.3	108.7	90.1	109.9	1.21976	0.0327849
M0R0A7	MAP3K10	Mitogen-activated protein kinase kinase kinase 10 (Fragment) OS=Homo sapiens GN=MAP3K10 PE=4 SV=1	16.4179	1	1	1	1	67	7.664	10.92	99.7	85.2	85.4	107.2	115.9	106.5	90.1	109.867	1.21939	0.0252541
Q9H9Y6	POLR1B	DNA-directed RNA polymerase I subunit RPA2 OS=Homo sapiens GN=POLR1B PE=1 SV=2	1.4978	1	1	1	1	1135	128.146	7.83	90.6	86.2	93.5	102.8	121.1	105.7	90.1	109.867	1.21939	0.0310631
B2R582		cDNA, FLJ92374, highly similar to Homo sapiens C-type lectin domain family 3, member B (CLEC3B), mRNA OS=Homo sapiens PE=2 SV=1	45.0495	7	11	7	1	202	22.522	6.04	91.3	91.7	87.5	108.3	111.7	109.4	90.1667	109.8	1.21774	0.000300651
P04839	CYBB	Cytochrome b-245 heavy chain OS=Homo sapiens GN=CYBB PE=1 SV=2	6.14035	3	6	3	1	570	65.294	8.63	87.8	93.2	89.6	107.9	109.3	112.2	90.2	109.8	1.21729	0.000644421
Q9UJ83	HACL1	2-hydroxyacyl-CoA lyase 1 OS=Homo sapiens GN=HACL1 PE=1 SV=2	9.68858	4	5	4	1	578	63.687	7.36	94.2	89	87.6	104.9	106.2	118.1	90.2667	109.733	1.21566	0.0139006
Q9BXD5	NPL	N-acetylneuraminate lyase OS=Homo sapiens GN=NPL PE=1 SV=1	11.25	3	4	3	1	320	35.14	5.57	100	85.1	85.7	110.6	104.6	114	90.2667	109.733	1.21566	0.0253189
A0A024R3Z1	MAP2	Microtubule-associated protein OS=Homo sapiens GN=MAP2 PE=4 SV=1	1.29171	2	2	2	1	1858	202.742	4.94	94	89.3	87.6	108.9	111.4	108.8	90.3	109.7	1.21484	0.000755438
P31323	PRKAR2B	cAMP-dependent protein kinase type II-beta regulatory subunit OS=Homo sapiens GN=PRKAR2B PE=1 SV=3	11.0048	3	5	1	1	418	46.273	4.92	89.5	93.1	88.3	103	111.3	114.7	90.3	109.667	1.21447	0.00675546
P51689	ARSD	Arylsulfatase D OS=Homo sapiens GN=ARSD PE=1 SV=2	3.54132	2	2	2	1	593	64.818	7.23	88	88.1	94.8	115.7	109.3	104	90.3	109.667	1.21447	0.00885889
P12110	COL6A2	Collagen alpha-2(VI) chain OS=Homo sapiens GN=COL6A2 PE=1 SV=4	25.7115	21	65	9	1	1019	108.512	6.21	92.1	90.9	88	102.2	108.6	118.3	90.3333	109.7	1.21439	0.0160646
Q9UPY3	DICER1	Endoribonuclease Dicer OS=Homo sapiens GN=DICER1 PE=1 SV=3	0.57232	1	1	1	1	1922	218.542	5.68	91.3	94.4	85.3	98.7	112.9	117.4	90.3333	109.667	1.21402	0.036213
P35269	GTF2F1	General transcription factor IIF subunit 1 OS=Homo sapiens GN=GTF2F1 PE=1 SV=2	11.412	4	4	4	1	517	58.205	7.49	87.7	92.4	91	106	115.1	107.9	90.3667	109.667	1.21357	0.00339744
Q9Y259	CHKB	Choline/ethanolamine kinase OS=Homo sapiens GN=CHKB PE=1 SV=3	4.81013	1	1	1	1	395	45.243	5.49	95.8	83.4	92.1	110.7	105.8	112.3	90.4333	109.6	1.21194	0.0100009
P10589	NR2F1	COUP transcription factor 1 OS=Homo sapiens GN=NR2F1 PE=1 SV=1	5.43735	2	2	2	1	423	46.126	8.25	99.3	87.3	84.9	107.1	107.6	113.7	90.5	109.467	1.20958	0.0183914
Q9P107	GMIP	GEM-interacting protein OS=Homo sapiens GN=GMIP PE=1 SV=2	3.40206	2	2	2	1	970	106.617	5.72	93.6	91.1	86.8	108.5	103.5	116.4	90.5	109.467	1.20958	0.0111176
P08246	ELANE	Neutrophil elastase OS=Homo sapiens GN=ELANE PE=1 SV=1	36.3296	6	10	6	1	267	28.5	9.35	91.4	90.9	89.2	107.6	109.8	111	90.5	109.467	1.20958	9.29174e-05
A0A087WSY6	IGKV3D-15	Protein IGKV3D-15 (Fragment) OS=Homo sapiens GN=IGKV3D-15 PE=1 SV=6	32.1739	3	4	1	1	115	12.526	5.19	90.4	94.4	86.7	108.9	107.5	112	90.5	109.467	1.20958	0.00185184
P62760	VSNL1	Visinin-like protein 1 OS=Homo sapiens GN=VSNL1 PE=1 SV=2	20.4188	4	4	4	1	191	22.128	5.15	94.2	88.4	89.1	113.4	110.5	104.3	90.5667	109.4	1.20795	0.00439513
Q8WVJ2	NUDCD2	NudC domain-containing protein 2 OS=Homo sapiens GN=NUDCD2 PE=1 SV=1	23.5669	3	3	3	1	157	17.665	5.07	94.2	90.4	87.2	106.8	110.9	110.6	90.6	109.433	1.20787	0.00145967
A0A024RAL1	CSPG2	Chondroitin sulfate proteoglycan 2 (Versican), isoform CRA_c OS=Homo sapiens GN=CSPG2 PE=4 SV=1	11.457	25	52	14	1	2409	264.886	4.54	89.5	91.8	90.6	109.8	109.2	109	90.6333	109.333	1.20633	1.20969e-05
P35527	KRT9	Keratin, type I cytoskeletal 9 OS=Homo sapiens GN=KRT9 PE=1 SV=3	17.496	8	13	7	1	623	62.027	5.24	91.2	91.4	89.4	108.5	109.1	110.5	90.6667	109.367	1.20625	2.76114e-05
S4R347	FNBP1L	Formin-binding protein 1-like OS=Homo sapiens GN=FNBP1L PE=1 SV=1	8.37438	5	5	5	1	609	70.482	6.64	92.6	92.5	86.9	102.1	103.9	121.9	90.6667	109.3	1.20551	0.0475894
Q9UKM7	MAN1B1	Endoplasmic reticulum mannosyl-oligosaccharide 1,2-alpha-mannosidase OS=Homo sapiens GN=MAN1B1 PE=1 SV=2	6.72389	4	6	4	1	699	79.53	7.72	89.9	91.7	90.5	107.6	111.8	108.5	90.7	109.3	1.20507	0.000176339
P05546	SERPIND1	Heparin cofactor 2 OS=Homo sapiens GN=SERPIND1 PE=1 SV=3	31.2625	12	18	12	1	499	57.034	6.9	89.7	86.5	95.9	110.3	108.2	109.4	90.7	109.3	1.20507	0.00275705
J3KPP4	LUC7L3	Cisplatin resistance-associated overexpressed protein, isoform CRA_b OS=Homo sapiens GN=LUC7L3 PE=1 SV=1	4.29448	2	3	2	1	489	58.185	9.92	95	86.4	90.8	110.5	111.1	106.3	90.7333	109.3	1.20463	0.0030801
P17152	TMEM11	Transmembrane protein 11, mitochondrial OS=Homo sapiens GN=TMEM11 PE=1 SV=1	8.33333	1	1	1	1	192	21.527	7.36	79	94	99.2	113.8	108.1	106	90.7333	109.3	1.20463	0.045862
Q9NPP6		Immunoglobulin heavy chain variant (Fragment) OS=Homo sapiens PE=2 SV=1	54.3269	14	47	4	1	416	44.758	6.13	91.9	90.3	90	107.8	108.6	111.4	90.7333	109.267	1.20426	0.00011692
P37840	SNCA	Alpha-synuclein OS=Homo sapiens GN=SNCA PE=1 SV=1	42.8571	5	7	5	1	140	14.451	4.7	90.6	90.1	91.5	108.1	108.6	111.1	90.7333	109.267	1.20426	5.27777e-05
P00918	CA2	Carbonic anhydrase 2 OS=Homo sapiens GN=CA2 PE=1 SV=2	70	14	50	14	1	260	29.228	7.4	94	89.4	88.8	111.6	109.7	106.4	90.7333	109.233	1.20389	0.00116726
A0A0C4DH36	IGHV3-38	Protein IGHV3-38 (Fragment) OS=Homo sapiens GN=IGHV3-38 PE=1 SV=1	9.48276	1	1	1	1	116	12.75	9.25	96.4	90.7	85.1	109.7	108.3	109.7	90.7333	109.233	1.20389	0.00494693
P54709	ATP1B3	Sodium/potassium-transporting ATPase subunit beta-3 OS=Homo sapiens GN=ATP1B3 PE=1 SV=1	16.8459	4	6	4	1	279	31.492	8.35	87.8	91.5	93	108.3	111.8	107.5	90.7667	109.2	1.20308	0.000819339
X6R8F3	LCN2	Neutrophil gelatinase-associated lipocalin OS=Homo sapiens GN=LCN2 PE=1 SV=1	54	8	18	8	1	200	22.774	8.5	97.7	86.2	88.6	112.1	112.2	103.2	90.8333	109.167	1.20183	0.0163373
A8K905		cDNA FLJ77615, highly similar to Homo sapiens nucleolar complex associated 3 homolog (S. cerevisiae) (NOC3L), mRNA OS=Homo sapiens PE=2 SV=1	3.25	2	2	2	1	800	92.491	9.1	82.7	94.9	95	118.6	106.4	102.3	90.8667	109.1	1.20066	0.0459188
O15530	PDPK1	3-phosphoinositide-dependent protein kinase 1 OS=Homo sapiens GN=PDPK1 PE=1 SV=1	5.93525	2	2	2	1	556	63.112	7.36	88.2	89.7	94.8	102.3	112	113	90.9	109.1	1.20022	0.0100079
K7EPR5	PRKAR1A	cAMP-dependent protein kinase type I-alpha regulatory subunit (Fragment) OS=Homo sapiens GN=PRKAR1A PE=1 SV=8	64.4444	3	6	1	1	45	5.06	5.91	121.4	101.8	104.1	91.8	91.9	89	109.1	90.9	0.833181	0.0437602
Q15119	PDK2	[Pyruvate dehydrogenase (acetyl-transferring)] kinase isozyme 2, mitochondrial OS=Homo sapiens GN=PDK2 PE=1 SV=2	5.40541	2	2	2	1	407	46.124	6.61	115.5	112.2	99.7	87.8	95.2	89.7	109.133	90.9	0.832926	0.0262697
P51991	HNRNPA3	Heterogeneous nuclear ribonucleoprotein A3 OS=Homo sapiens GN=HNRNPA3 PE=1 SV=2	34.9206	14	50	2	1	378	39.571	9.01	104.8	114.1	108.4	91.6	91.5	89.5	109.1	90.8667	0.832875	0.00284182
Q96BM9	ARL8A	ADP-ribosylation factor-like protein 8A OS=Homo sapiens GN=ARL8A PE=1 SV=1	17.7419	3	4	1	1	186	21.402	7.77	100.2	109.8	117.3	93	89.8	89.8	109.1	90.8667	0.832875	0.0227232
A0A024R8V0	SEPT9	Septin 9, isoform CRA_a OS=Homo sapiens GN=SEPT9 PE=3 SV=1	52.1127	19	39	19	1	568	63.594	8.4	116.3	103	108.1	92	90.4	90.1	109.133	90.8333	0.832315	0.00951821
Q6FIF5	PXMP4	Peroxisomal membrane protein 4 OS=Homo sapiens GN=PXMP4 PE=2 SV=1	3.30189	1	1	1	1	212	24.263	10.07	109.5	110.4	107.5	85.3	92	95.2	109.133	90.8333	0.832315	0.00383655
A0A024RBE7	TMPO	Thymopoietin, isoform CRA_c OS=Homo sapiens GN=TMPO PE=4 SV=1	44.7137	13	33	3	1	454	50.639	9.38	119.1	101.2	107.2	93.1	92.3	87.1	109.167	90.8333	0.832061	0.0304463
B4E1C1		cDNA FLJ55943, highly similar to Death domain-associated protein 6 OS=Homo sapiens PE=2 SV=1	0.930851	1	1	1	1	752	82.826	4.89	117	110.3	100.2	92.3	84	96.1	109.167	90.8	0.831756	0.0385632
P34896	SHMT1	Serine hydroxymethyltransferase, cytosolic OS=Homo sapiens GN=SHMT1 PE=1 SV=1	38.3023	14	21	13	1	483	53.049	7.71	114.1	105.8	107.7	90	91.6	90.7	109.2	90.7667	0.831197	0.00195138
P62314	SNRPD1	Small nuclear ribonucleoprotein Sm D1 OS=Homo sapiens GN=SNRPD1 PE=1 SV=1	27.7311	2	2	2	1	119	13.273	11.56	112.7	109.4	105.5	92.6	92.6	87.1	109.2	90.7667	0.831197	0.00265989
P46779	RPL28	60S ribosomal protein L28 OS=Homo sapiens GN=RPL28 PE=1 SV=3	56.2044	9	21	9	1	137	15.738	12.02	111.5	110.1	106.1	92	91.6	88.7	109.233	90.7667	0.830943	0.000657613
A8K051		cDNA FLJ76695, highly similar to Homo sapiens acyl-CoA synthetase medium-chain family member 2 (ACSM2), nuclear gene encoding mitochondrial protein, mRNA OS=Homo sapiens PE=2 SV=1	54.4194	22	35	6	1	577	64.219	8.13	109.7	110.6	107.4	87.3	89.2	95.8	109.233	90.7667	0.830943	0.00254758
A6NEL0	HMGN1	Non-histone chromosomal protein HMG-14 OS=Homo sapiens GN=HMGN1 PE=1 SV=1	25	3	3	3	1	116	12.427	9.41	113.9	110.2	103.6	89.5	92.7	90.1	109.233	90.7667	0.830943	0.00431723
Q08623	PUDP	Pseudouridine-5'-phosphatase OS=Homo sapiens GN=PUDP PE=1 SV=3	5.26316	1	1	1	1	228	25.233	5.31	112.1	103.9	111.8	91.1	97.5	83.6	109.267	90.7333	0.830384	0.0185222
Q32Q12	NME1-NME2	Nucleoside diphosphate kinase OS=Homo sapiens GN=NME1-NME2 PE=1 SV=1	71.9178	16	50	6	1	292	32.621	8.48	110.9	110.8	106.2	89	90.9	92.3	109.3	90.7333	0.830131	0.00052185
P17706	PTPN2	Tyrosine-protein phosphatase non-receptor type 2 OS=Homo sapiens GN=PTPN2 PE=1 SV=2	10.1205	3	3	3	1	415	48.442	8.29	117	104	106.8	88.3	93	90.8	109.267	90.7	0.830079	0.0112909
B7Z6D1		cDNA FLJ57430, highly similar to DNA-directed RNA polymerase II 33 kDa polypeptide (EC 2.7.7.6) OS=Homo sapiens PE=2 SV=1	8.25472	2	2	2	1	424	47.416	5.27	114.4	106.2	107.2	83.5	95.7	92.9	109.267	90.7	0.830079	0.0145836
Q9Y6K1	DNMT3A	DNA (cytosine-5)-methyltransferase 3A OS=Homo sapiens GN=DNMT3A PE=1 SV=4	1.20614	1	1	1	1	912	101.793	6.57	111.2	108.2	108.6	97.2	91.8	83.1	109.333	90.7	0.829573	0.0114914
Q96BW5	PTER	Phosphotriesterase-related protein OS=Homo sapiens GN=PTER PE=1 SV=1	13.467	4	7	4	1	349	38.993	6.52	115.3	109.2	103.5	91.3	92.1	88.6	109.333	90.6667	0.829268	0.00637477
Q3KQV9	UAP1L1	UDP-N-acetylhexosamine pyrophosphorylase-like protein 1 OS=Homo sapiens GN=UAP1L1 PE=1 SV=2	3.5503	2	2	1	1	507	56.994	6.32	105.5	117.8	104.7	92.3	95.5	84.2	109.333	90.6667	0.829268	0.0260647
Q8NCG5	CHST4	Carbohydrate sulfotransferase 4 OS=Homo sapiens GN=CHST4 PE=1 SV=2	8.29016	3	3	3	1	386	45.104	8.92	108.4	112.6	107.1	90.7	92.4	88.9	109.367	90.6667	0.829016	0.000651802
Q96HE7	ERO1A	ERO1-like protein alpha OS=Homo sapiens GN=ERO1A PE=1 SV=2	51.7094	18	31	18	1	468	54.358	5.68	108.6	110	109.4	91	90.7	90.2	109.333	90.6333	0.828963	2.34111e-06
Q96KA5	CLPTM1L	Cleft lip and palate transmembrane protein 1-like protein OS=Homo sapiens GN=CLPTM1L PE=1 SV=1	6.50558	2	3	2	1	538	62.189	8.56	115.5	109.7	102.9	86.3	93.6	92	109.367	90.6333	0.828711	0.0117338
Q96PE7	MCEE	Methylmalonyl-CoA epimerase, mitochondrial OS=Homo sapiens GN=MCEE PE=1 SV=1	25	4	6	4	1	176	18.737	9.09	113.2	109.2	105.7	86	87.6	98.3	109.367	90.6333	0.828711	0.0133573
Q9H2A2	ALDH8A1	Aldehyde dehydrogenase family 8 member A1 OS=Homo sapiens GN=ALDH8A1 PE=1 SV=1	19.0965	6	7	6	1	487	53.367	7.14	111.6	105.5	111.1	87.1	90.9	93.9	109.4	90.6333	0.828458	0.00249005
Q86X29	LSR	Lipolysis-stimulated lipoprotein receptor OS=Homo sapiens GN=LSR PE=1 SV=4	4.46841	2	2	2	1	649	71.394	7.97	115.1	109	104	87.4	91	93.4	109.367	90.6	0.828406	0.00680086
P49589	CARS	Cysteine--tRNA ligase, cytoplasmic OS=Homo sapiens GN=CARS PE=1 SV=3	20.8556	13	17	13	1	748	85.419	6.76	113.6	106.4	108.1	89.4	91	91.4	109.367	90.6	0.828406	0.00114297
B4DMB7		cDNA FLJ55986 OS=Homo sapiens PE=2 SV=1	2.89017	1	1	1	1	519	59.703	8.29	108.8	111.4	108	89.7	97.7	84.4	109.4	90.6	0.828154	0.00930503
B4E0Z6		cDNA FLJ59809, highly similar to Bone marrow stromal antigen 2 OS=Homo sapiens PE=2 SV=1	4.62963	1	1	1	1	216	23.522	5.92	102.6	114.4	111.3	88.5	94.7	88.6	109.433	90.6	0.827901	0.00994316
Q1HDL3	HBEBP2BPA	HBeAg-binding protein 2 binding protein A OS=Homo sapiens GN=HBEBP2BPA PE=1 SV=1	8.02676	2	4	2	1	299	31.985	7.62	105.5	111.9	110.9	86	94.3	91.4	109.433	90.5667	0.827597	0.00386674
Q9BV79	MECR	Trans-2-enoyl-CoA reductase, mitochondrial OS=Homo sapiens GN=MECR PE=1 SV=2	3.21716	1	3	1	1	373	40.436	8.76	121.2	102.2	104.9	91.8	93.3	86.6	109.433	90.5667	0.827597	0.0396316
Q9UKN8	GTF3C4	General transcription factor 3C polypeptide 4 OS=Homo sapiens GN=GTF3C4 PE=1 SV=2	1.70316	1	1	1	1	822	91.923	6.65	115.6	100.9	111.8	86.5	98.1	87.1	109.433	90.5667	0.827597	0.03127
Q9H4L5	OSBPL3	Oxysterol-binding protein-related protein 3 OS=Homo sapiens GN=OSBPL3 PE=1 SV=1	1.46561	1	1	1	1	887	101.16	6.87	114.4	100.5	113.4	88.1	97.1	86.5	109.433	90.5667	0.827597	0.027454
F8VXU5	VPS29	Vacuolar protein sorting-associated protein 29 OS=Homo sapiens GN=VPS29 PE=1 SV=1	24.7664	5	10	5	1	214	23.965	8.18	114.3	107.9	106.2	90.5	93.7	87.5	109.467	90.5667	0.827345	0.00343693
R4SBI6	EPHX1	EPHX1 OS=Homo sapiens GN=EPHX1 PE=2 SV=1	49.8901	22	58	22	1	455	52.915	7.25	107.1	109.3	111.9	91.1	91.9	88.6	109.433	90.5333	0.827292	0.000378016
A0A024QZY1	JTV1	JTV1 gene, isoform CRA_a OS=Homo sapiens GN=JTV1 PE=4 SV=1	24.375	6	8	6	1	320	35.326	8.22	111.2	107.7	109.4	93.5	89	89.1	109.433	90.5333	0.827292	0.000460192
Q6P1A2	LPCAT3	Lysophospholipid acyltransferase 5 OS=Homo sapiens GN=LPCAT3 PE=1 SV=1	9.85626	3	4	3	1	487	55.998	8.69	112.3	115.9	100.2	84	91.8	95.8	109.467	90.5333	0.82704	0.0322502
P38117	ETFB	Electron transfer flavoprotein subunit beta OS=Homo sapiens GN=ETFB PE=1 SV=3	58.0392	15	41	15	1	255	27.826	8.1	107.4	111	110	90.7	91.1	89.8	109.467	90.5333	0.82704	7.69074e-05
P22830	FECH	Ferrochelatase, mitochondrial OS=Homo sapiens GN=FECH PE=1 SV=2	21.0402	6	9	6	1	423	47.832	8.73	109.3	109.2	109.9	91.9	88.7	90.9	109.467	90.5	0.826736	4.03582e-05
P21796	VDAC1	Voltage-dependent anion-selective channel protein 1 OS=Homo sapiens GN=VDAC1 PE=1 SV=2	75.265	18	95	17	1	283	30.754	8.54	107	110.3	111.1	91.6	90.6	89.3	109.467	90.5	0.826736	0.000181914
Q96RQ3	MCCC1	Methylcrotonoyl-CoA carboxylase subunit alpha, mitochondrial OS=Homo sapiens GN=MCCC1 PE=1 SV=3	31.8621	13	20	13	1	725	80.422	7.78	111.1	107.8	109.6	89.4	90.8	91.3	109.5	90.5	0.826484	6.84653e-05
Q9UHQ9	CYB5R1	NADH-cytochrome b5 reductase 1 OS=Homo sapiens GN=CYB5R1 PE=1 SV=1	31.8033	9	11	9	1	305	34.073	9.38	109.6	109.5	109.5	91.2	91.1	89.2	109.533	90.5	0.826233	8.17239e-06
A0A024R0C3	NNT	Nicotinamide nucleotide transhydrogenase, isoform CRA_a OS=Homo sapiens GN=NNT PE=4 SV=1	33.9779	31	60	31	1	1086	113.823	8.09	107.8	111.4	109.4	86.8	90.1	94.6	109.533	90.5	0.826233	0.00157088
Q9Y6C9	MTCH2	Mitochondrial carrier homolog 2 OS=Homo sapiens GN=MTCH2 PE=1 SV=1	47.8548	10	18	10	1	303	33.309	7.97	110.5	107.3	110.8	92.3	92	87.1	109.533	90.4667	0.825928	0.000707529
P30837	ALDH1B1	Aldehyde dehydrogenase X, mitochondrial OS=Homo sapiens GN=ALDH1B1 PE=1 SV=3	39.0716	18	37	15	1	517	57.17	6.8	109.1	108.6	110.9	92	91	88.4	109.533	90.4667	0.825928	0.000118361
Q8TC12	RDH11	Retinol dehydrogenase 11 OS=Homo sapiens GN=RDH11 PE=1 SV=2	34.2767	8	13	8	1	318	35.363	8.82	114.9	106.8	107	91.6	92.7	87.1	109.567	90.4667	0.825677	0.00382324
Q6P4A7	SFXN4	Sideroflexin-4 OS=Homo sapiens GN=SFXN4 PE=1 SV=1	3.56083	1	1	1	1	337	37.974	9.19	113.1	111.3	104.3	86.4	87.4	97.6	109.567	90.4667	0.825677	0.0129507
Q53GL6	RALY	RNA binding protein (Autoantigenic, hnRNP-associated with lethal yellow) long isoform variant (Fragment) OS=Homo sapiens GN=RALY PE=1 SV=1	26.7101	9	15	9	1	307	32.531	9.17	110.8	108.1	109.8	91	91.4	89	109.567	90.4667	0.825677	6.06445e-05
A0A024R324	RHOA	Ras homolog gene family, member A, isoform CRA_a OS=Homo sapiens GN=RHOA PE=4 SV=1	43.0052	7	19	2	1	193	21.754	6.1	100.8	110.3	117.6	87.4	92.8	91.2	109.567	90.4667	0.825677	0.0202942
E9PF82	CAMK2D	Calcium/calmodulin-dependent protein kinase type II subunit delta OS=Homo sapiens GN=CAMK2D PE=1 SV=1	20.8255	8	11	6	1	533	59.966	7.27	117.9	105.8	105.1	89.9	93.6	87.8	109.6	90.4333	0.825122	0.0129387
Q9NRG0	CHRAC1	Chromatin accessibility complex protein 1 OS=Homo sapiens GN=CHRAC1 PE=1 SV=1	13.7405	1	1	1	1	131	14.701	5.1	113.2	109.1	106.6	90.8	86.7	93.7	109.633	90.4	0.824567	0.00234398
A0A097Q0T5	COX2	Cytochrome c oxidase subunit 2 OS=Homo sapiens GN=COX2 PE=3 SV=1	27.7533	5	16	1	1	227	25.549	4.75	106.5	118.8	103.7	93.5	90.6	87	109.667	90.3667	0.824012	0.0181976
A0A087X1Z3	PSME2	Proteasome activator complex subunit 2 OS=Homo sapiens GN=PSME2 PE=1 SV=1	45.6693	11	31	11	1	254	29.108	6.71	108.6	110.2	110.2	91.1	91	88.9	109.667	90.3333	0.823708	2.7023e-05
A8K0H0	IFI27	Interferon alpha-inducible protein 27, mitochondrial OS=Homo sapiens GN=IFI27 PE=1 SV=1	13.1148	1	1	1	1	122	11.534	11.06	104.6	116.1	108.3	93.9	90.3	86.7	109.667	90.3	0.823404	0.00821367
K7ER74	APOC4-APOC2	Protein APOC4-APOC2 OS=Homo sapiens GN=APOC4-APOC2 PE=1 SV=1	28.0899	4	6	4	1	178	20.036	6.64	111.6	105.3	112.2	91.6	87.8	91.5	109.7	90.3	0.823154	0.00156992
A0A0D9SG04	COBLL1	Cordon-bleu protein-like 1 OS=Homo sapiens GN=COBLL1 PE=1 SV=2	5.75831	4	4	4	1	1233	134.835	6.71	119.2	106.6	103.3	88.3	89.4	93.2	109.7	90.3	0.823154	0.0186375
Q597H1	TRG14	Transformation-related protein 14 OS=Homo sapiens GN=TRG14 PE=2 SV=1	49.4924	10	26	10	1	394	42.792	5.82	109.9	108.6	110.6	90	89.8	91.1	109.7	90.3	0.823154	1.07771e-05
O75911	DHRS3	Short-chain dehydrogenase/reductase 3 OS=Homo sapiens GN=DHRS3 PE=1 SV=2	8.9404	2	3	2	1	302	33.527	8.84	107.9	112.1	109.1	89.3	92.7	88.9	109.7	90.3	0.823154	0.000364927
V9HWJ2	HEL-S-26	Isocitrate dehydrogenase [NADP] OS=Homo sapiens GN=HEL-S-26 PE=2 SV=1	66.9082	24	112	23	1	414	46.63	7.01	108.7	106.1	114.3	94.1	89.8	86.9	109.7	90.2667	0.82285	0.00370609
A0A024R5X2	hCG_2001986	HCG2001986, isoform CRA_a OS=Homo sapiens GN=hCG_2001986 PE=4 SV=1	48.2222	20	46	20	1	450	49.929	9.11	105.8	110.8	112.6	90.8	91.9	88.1	109.733	90.2667	0.8226	0.00111552
A0A0S2Z3H3	SLC25A4	Solute carrier family 25 member 4 isoform 1 (Fragment) OS=Homo sapiens GN=SLC25A4 PE=2 SV=1	45.6376	14	38	4	1	298	33.043	9.76	105.5	109.3	114.4	92.9	92.8	85.1	109.733	90.2667	0.8226	0.00595168
Q53SS8	PCBP1	Epididymis secretory protein Li 85 OS=Homo sapiens GN=PCBP1 PE=2 SV=1	55.0562	13	47	9	1	356	37.474	7.09	107.2	111	111.1	89.3	91.9	89.6	109.767	90.2667	0.82235	0.000214952
A0A0S2Z500	OPTN	Optineurin isoform 1 (Fragment) OS=Homo sapiens GN=OPTN PE=2 SV=1	7.79896	4	5	4	1	577	65.88	5.24	112.3	110.8	106.1	87.5	90.5	92.7	109.733	90.2333	0.822296	0.00124757
A0A024R0T8	APOC1	Apolipoprotein C-I, isoform CRA_a OS=Homo sapiens GN=APOC1 PE=4 SV=1	32.5301	4	6	4	1	83	9.326	8.47	110.5	108.6	110.2	94.2	87.1	89.4	109.767	90.2333	0.822047	0.000847869
Q8IXT5	RBM12B	RNA-binding protein 12B OS=Homo sapiens GN=RBM12B PE=1 SV=2	8.09191	4	4	4	1	1001	118.03	6.81	117.2	109.8	102.3	90.1	89.4	91.2	109.767	90.2333	0.822047	0.0107568
O00299	CLIC1	Chloride intracellular channel protein 1 OS=Homo sapiens GN=CLIC1 PE=1 SV=4	76.7635	14	61	14	1	241	26.906	5.17	106.9	111	111.4	91.2	88.8	90.7	109.767	90.2333	0.822047	0.000266834
A0A024RAJ8	IQGAP2	IQ motif containing GTPase activating protein 2, isoform CRA_b OS=Homo sapiens GN=IQGAP2 PE=4 SV=1	37.6508	48	83	46	1	1575	180.48	5.58	110	110.3	108.9	88.5	89.6	92.5	109.733	90.2	0.821993	0.000103185
Q92576	PHF3	PHD finger protein 3 OS=Homo sapiens GN=PHF3 PE=1 SV=3	1.5694	2	2	2	1	2039	229.339	6.96	108.5	108.9	112	91.2	95.9	83.6	109.8	90.2333	0.821797	0.00643884
Q13011	ECH1	Delta(3,5)-Delta(2,4)-dienoyl-CoA isomerase, mitochondrial OS=Homo sapiens GN=ECH1 PE=1 SV=2	52.7439	14	48	14	1	328	35.793	8	111.2	109.2	108.9	89	88.6	93	109.767	90.2	0.821743	0.000244005
Q9UKU7	ACAD8	Isobutyryl-CoA dehydrogenase, mitochondrial OS=Homo sapiens GN=ACAD8 PE=1 SV=1	7.22892	3	3	3	1	415	45.04	7.85	113.8	110.6	105	86.4	95.4	88.8	109.8	90.2	0.821494	0.00622914
A8K9V0		cDNA FLJ77736, highly similar to Homo sapiens phospholipid scramblase 4 (PLSCR4), mRNA OS=Homo sapiens PE=2 SV=1	6.38298	2	2	2	1	329	36.882	6.01	112.7	112.1	104.6	87.5	88.7	94.4	109.8	90.2	0.821494	0.00432495
Q8NBN7	RDH13	Retinol dehydrogenase 13 OS=Homo sapiens GN=RDH13 PE=1 SV=2	3.02115	1	1	1	1	331	35.91	8.1	106.1	111.2	112.1	92	96.3	82.3	109.8	90.2	0.821494	0.0124975
O14832	PHYH	Phytanoyl-CoA dioxygenase, peroxisomal OS=Homo sapiens GN=PHYH PE=1 SV=1	25.4438	7	11	7	1	338	38.514	8.47	115.6	101.3	112.5	93.3	88.6	88.7	109.8	90.2	0.821494	0.0131563
Q9Y394	DHRS7	Dehydrogenase/reductase SDR family member 7 OS=Homo sapiens GN=DHRS7 PE=1 SV=1	43.6578	12	32	12	1	339	38.274	8.32	109.7	110.9	108.8	90.2	89.6	90.8	109.8	90.2	0.821494	9.6791e-06
Q53GD1		Guanine nucleotide-binding protein subunit gamma (Fragment) OS=Homo sapiens PE=2 SV=1	51.3889	3	9	3	1	72	8.029	8.97	112.7	109.5	107.3	90.8	91.3	88.5	109.833	90.2	0.821244	0.000391839
P56381	ATP5E	ATP synthase subunit epsilon, mitochondrial OS=Homo sapiens GN=ATP5E PE=1 SV=2	13.7255	1	1	1	1	51	5.776	9.92	117.4	105.5	106.6	89.5	86.2	94.8	109.833	90.1667	0.820941	0.0124105
Q12797	ASPH	Aspartyl/asparaginyl beta-hydroxylase OS=Homo sapiens GN=ASPH PE=1 SV=3	37.2032	23	42	23	1	758	85.809	5.01	111.1	110.1	108.4	89.1	90.7	90.7	109.867	90.1667	0.820692	3.21655e-05
Q5HYL4	DKFZp686E1893	Putative uncharacterized protein DKFZp686E1893 OS=Homo sapiens GN=DKFZp686E1893 PE=2 SV=1	2.20126	1	1	1	1	636	69.371	7.28	106	107.5	116	94.1	80.2	96.1	109.833	90.1333	0.820637	0.0287157
B4DN86		cDNA FLJ56047, highly similar to A kinase anchor protein 1, mitochondrial OS=Homo sapiens PE=2 SV=1	2.01058	1	1	1	1	945	101.413	5	104.9	113.5	111.1	90.3	96.3	83.8	109.833	90.1333	0.820637	0.011241
A0A024RC48	GALNT1	Polypeptide N-acetylgalactosaminyltransferase OS=Homo sapiens GN=GALNT1 PE=3 SV=1	21.8247	11	15	11	1	559	64.177	7.72	118.3	107.5	103.8	90.9	91.2	88.3	109.867	90.1333	0.820388	0.0113495
Q9NUJ1	ABHD10	Mycophenolic acid acyl-glucuronide esterase, mitochondrial OS=Homo sapiens GN=ABHD10 PE=1 SV=1	35.2941	8	16	8	1	306	33.911	8.57	110.3	109.6	109.7	91.7	89.3	89.4	109.867	90.1333	0.820388	1.71573e-05
P00352	ALDH1A1	Retinal dehydrogenase 1 OS=Homo sapiens GN=ALDH1A1 PE=1 SV=2	73.4531	31	169	27	1	501	54.827	6.73	105.4	110	114.2	92.1	90.9	87.4	109.867	90.1333	0.820388	0.00245631
P13473	LAMP2	Lysosome-associated membrane glycoprotein 2 OS=Homo sapiens GN=LAMP2 PE=1 SV=2	10.9756	5	6	5	1	410	44.932	5.63	107.5	108.1	114.2	92.6	91.3	86.4	109.933	90.1	0.819588	0.00225218
K7ELC2	RPS15	40S ribosomal protein S15 OS=Homo sapiens GN=RPS15 PE=1 SV=1	28.9474	3	10	3	1	152	17.712	10.39	116.6	108	105.2	87.3	90	92.9	109.933	90.0667	0.819284	0.00634386
Q15182	SNRPB	Small nuclear ribonucleoprotein-associated protein OS=Homo sapiens GN=SNRPB PE=2 SV=1	15.4386	5	12	5	1	285	29.651	10.07	108.2	111.7	109.9	90.1	91.7	88.4	109.933	90.0667	0.819284	0.000138754
P53597	SUCLG1	Succinate--CoA ligase [ADP/GDP-forming] subunit alpha, mitochondrial OS=Homo sapiens GN=SUCLG1 PE=1 SV=4	26.8786	8	19	8	1	346	36.227	8.79	108	111.2	110.6	92.6	90.1	87.5	109.933	90.0667	0.819284	0.000358692
V9GYS0	TIMM17B	Mitochondrial import inner membrane translocase subunit Tim17-B OS=Homo sapiens GN=TIMM17B PE=1 SV=1	11.4583	1	2	1	1	192	20.425	9.72	109.6	109.5	110.7	86	82.9	101.3	109.933	90.0667	0.819284	0.0252352
A0A024R8T3	ACOX1	Acyl-coenzyme A oxidase OS=Homo sapiens GN=ACOX1 PE=3 SV=1	45.6061	24	39	24	1	660	74.394	8.16	109	109.5	111.4	91.4	90.9	87.9	109.967	90.0667	0.819036	0.000111106
A0A1B0GUN5	PLEKHA6	Pleckstrin homology domain-containing family A member 6 OS=Homo sapiens GN=PLEKHA6 PE=1 SV=1	4.18089	4	5	4	1	1172	131.209	8.87	116.2	108.2	105.5	85.2	88.9	96	109.967	90.0333	0.818733	0.0115341
Q9H2U2	PPA2	Inorganic pyrophosphatase 2, mitochondrial OS=Homo sapiens GN=PPA2 PE=1 SV=2	46.7066	12	23	3	1	334	37.896	7.39	110.9	108.4	110.6	92.6	92	85.5	109.967	90.0333	0.818733	0.00115871
A0A024RCY0	C6orf89	Chromosome 6 open reading frame 89, isoform CRA_b OS=Homo sapiens GN=C6orf89 PE=4 SV=1	4.61095	1	1	1	1	347	39.844	6.83	109.8	105.6	114.5	85.4	89.2	95.5	109.967	90.0333	0.818733	0.00698737
A0A1C3PI56	HLA-DPB1	MHC class II antigen OS=Homo sapiens GN=HLA-DPB1 PE=3 SV=1	36.4341	6	15	5	1	258	29.307	7.8	109.7	112.1	108.1	89.6	93.5	87	109.967	90.0333	0.818733	0.000848295
O75369	FLNB	Filamin-B OS=Homo sapiens GN=FLNB PE=1 SV=2	52.9977	103	224	92	1	2602	277.99	5.73	107.3	109.9	112.7	90.2	90.5	89.4	109.967	90.0333	0.818733	0.000234878
Q8N8N7	PTGR2	Prostaglandin reductase 2 OS=Homo sapiens GN=PTGR2 PE=1 SV=1	18.2336	5	7	5	1	351	38.474	5.41	110.6	111.7	107.6	92.1	93.4	84.5	109.967	90	0.81843	0.00275974
Q9BSH4	TACO1	Translational activator of cytochrome c oxidase 1 OS=Homo sapiens GN=TACO1 PE=1 SV=1	20.8754	4	5	4	1	297	32.457	8.13	109.5	117.6	102.8	86.3	89.9	93.8	109.967	90	0.81843	0.0141047
A8K5C4		cDNA FLJ76290, highly similar to Homo sapiens TIA1 cytotoxic granule-associated RNA bindingprotein-like 1 (TIAL1), transcript variant 1, mRNA OS=Homo sapiens PE=2 SV=1	10.6667	3	3	2	1	375	41.55	7.74	111.6	107.4	111	86.3	93.1	90.6	110	90	0.818182	0.00109712
A0A024RAD8	ALDH4A1	Aldehyde dehydrogenase 4 family, member A1, isoform CRA_a OS=Homo sapiens GN=ALDH4A1 PE=3 SV=1	54.1741	22	62	22	1	563	61.681	8.07	112.5	107.8	109.8	90.2	90.1	89.7	110.033	90	0.817934	0.00012735
P06737	PYGL	Glycogen phosphorylase, liver form OS=Homo sapiens GN=PYGL PE=1 SV=4	39.1972	28	64	23	1	847	97.087	7.17	107.9	109.7	112.5	89.6	89.6	90.8	110.033	90	0.817934	0.000137327
X5D299	ALDH5A1	Aldehyde dehydrogenase 5 family member A1 isoform A (Fragment) OS=Homo sapiens GN=ALDH5A1 PE=2 SV=1	34.4891	15	40	15	1	548	58.616	8.09	110.7	109.7	109.6	90.4	90.8	88.7	110	89.9667	0.817879	1.06776e-05
Q0VF96	CGNL1	Cingulin-like protein 1 OS=Homo sapiens GN=CGNL1 PE=1 SV=2	0.691244	1	1	1	1	1302	148.989	5.67	118.5	102.6	109	85.4	87.2	97.3	110.033	89.9667	0.817631	0.0275422
Q5VTR2	RNF20	E3 ubiquitin-protein ligase BRE1A OS=Homo sapiens GN=RNF20 PE=1 SV=2	3.38462	3	3	2	1	975	113.592	5.94	121.4	102.6	106.1	93.7	82.5	93.7	110.033	89.9667	0.817631	0.0432869
Q9BV40	VAMP8	Vesicle-associated membrane protein 8 OS=Homo sapiens GN=VAMP8 PE=1 SV=1	27	3	5	3	1	100	11.431	7.34	105.3	107.7	117.1	90.1	88.4	91.4	110.033	89.9667	0.817631	0.00562556
Q6UVJ0	SASS6	Spindle assembly abnormal protein 6 homolog OS=Homo sapiens GN=SASS6 PE=1 SV=1	1.52207	1	1	1	1	657	74.351	7.55	110.5	115.9	103.6	85.8	90.6	93.4	110	89.9333	0.817576	0.00875014
A0A0E3DC07	HLA-A	MHC class I antigen (Fragment) OS=Homo sapiens GN=HLA-A PE=3 SV=1	42.5414	8	14	1	1	181	21.112	5.69	101.6	112.8	115.9	91	90.8	88	110.1	89.9333	0.816833	0.0105613
Q03591	CFHR1	Complement factor H-related protein 1 OS=Homo sapiens GN=CFHR1 PE=1 SV=2	28.7879	7	13	3	1	330	37.626	7.39	113	107.2	110.1	86.3	89.3	94.1	110.1	89.9	0.81653	0.00201578
Q9UJ68	MSRA	Mitochondrial peptide methionine sulfoxide reductase OS=Homo sapiens GN=MSRA PE=1 SV=1	6.38298	1	1	1	1	235	26.116	8.09	117.6	103.6	109.2	89.4	94.7	85.6	110.133	89.9	0.816283	0.0140025
B5MBW9	CHCHD10	Coiled-coil-helix-coiled-coil-helix domain-containing protein 10, mitochondrial OS=Homo sapiens GN=CHCHD10 PE=1 SV=1	15.4362	1	2	1	1	149	14.922	7.84	119.7	102.3	108.3	92.7	94.3	82.6	110.1	89.8667	0.816228	0.0322433
M0QY77	KXD1	KxDL motif-containing protein 1 OS=Homo sapiens GN=KXD1 PE=1 SV=1	7.69231	1	1	1	1	195	21.851	5.08	119.3	103.5	107.6	91.9	90.2	87.5	110.133	89.8667	0.815981	0.014462
Q96C23	GALM	Aldose 1-epimerase OS=Homo sapiens GN=GALM PE=1 SV=1	32.4561	8	13	8	1	342	37.742	6.65	114.8	108.5	107.2	86.8	90.8	92	110.167	89.8667	0.815734	0.00198598
P49458	SRP9	Signal recognition particle 9 kDa protein OS=Homo sapiens GN=SRP9 PE=1 SV=2	50	5	11	5	1	86	10.105	7.97	110.9	114.1	105.5	85.2	91.4	93	110.167	89.8667	0.815734	0.0042039
P30101	PDIA3	Protein disulfide-isomerase A3 OS=Homo sapiens GN=PDIA3 PE=1 SV=4	65.7426	34	199	28	1	505	56.747	6.35	105.6	112.3	112.6	90.3	88.7	90.6	110.167	89.8667	0.815734	0.00100359
B2R9X3		cDNA, FLJ94599, highly similar to Homo sapiens GDP-mannose 4,6-dehydratase (GMDS), mRNA OS=Homo sapiens PE=2 SV=1	25.5376	7	11	7	1	372	41.824	7.12	112.7	110	107.8	91	90.2	88.3	110.167	89.8333	0.815431	0.000236112
Q06210	GFPT1	Glutamine--fructose-6-phosphate aminotransferase [isomerizing] 1 OS=Homo sapiens GN=GFPT1 PE=1 SV=3	55.2217	31	58	31	1	699	78.756	7.11	109.7	109.7	111.1	89.9	90.2	89.4	110.167	89.8333	0.815431	2.58976e-06
Q9UN36	NDRG2	Protein NDRG2 OS=Homo sapiens GN=NDRG2 PE=1 SV=2	30.9973	6	13	6	1	371	40.772	5.21	112.8	105.8	112	91.5	88	90	110.2	89.8333	0.815185	0.00111439
P13667	PDIA4	Protein disulfide-isomerase A4 OS=Homo sapiens GN=PDIA4 PE=1 SV=2	57.5194	38	153	38	1	645	72.887	5.07	106.8	110.3	113.4	91.2	90.8	87.4	110.167	89.8	0.815129	0.000833344
P18827	SDC1	Syndecan-1 OS=Homo sapiens GN=SDC1 PE=1 SV=3	11.9355	3	8	3	1	310	32.442	4.63	115.4	112.7	102.5	83.3	86.1	100	110.2	89.8	0.814882	0.0347039
A0A024R7J0	PRKACA	Protein kinase, cAMP-dependent, catalytic, alpha, isoform CRA_c OS=Homo sapiens GN=PRKACA PE=3 SV=1	29.0598	7	9	7	1	351	40.564	8.79	111	110.8	108.8	89.4	90.6	89.4	110.2	89.8	0.814882	1.46342e-05
A8K4A8		cDNA FLJ76156, highly similar to Homo sapiens aspartyl-tRNA synthetase 2 (DARS2), mRNA OS=Homo sapiens PE=2 SV=1	35.3488	16	27	16	1	645	73.528	7.84	109.5	110.8	110.3	90.4	89.9	89.1	110.2	89.8	0.814882	2.83396e-06
P42766	RPL35	60S ribosomal protein L35 OS=Homo sapiens GN=RPL35 PE=1 SV=2	32.5203	5	11	5	1	123	14.543	11.05	110.2	111.3	109.2	91.4	90.6	87.4	110.233	89.8	0.814636	0.000115756
O00148	DDX39A	ATP-dependent RNA helicase DDX39A OS=Homo sapiens GN=DDX39A PE=1 SV=2	39.3443	14	36	3	1	427	49.098	5.68	117.3	108.1	105.2	93	86.7	89.6	110.2	89.7667	0.81458	0.00742465
Q9BT40	INPP5K	Inositol polyphosphate 5-phosphatase K OS=Homo sapiens GN=INPP5K PE=1 SV=3	4.46429	2	2	2	1	448	51.058	6.54	106	115.3	109.4	88.9	91.1	89.3	110.233	89.7667	0.814333	0.0018627
P19338	NCL	Nucleolin OS=Homo sapiens GN=NCL PE=1 SV=3	35.493	28	81	28	1	710	76.568	4.7	105.2	111.9	113.8	92	90	87.1	110.3	89.7	0.813237	0.0022716
P18077	RPL35A	60S ribosomal protein L35a OS=Homo sapiens GN=RPL35A PE=1 SV=2	35.4545	5	7	5	1	110	12.53	11.06	115.6	109.5	105.9	90.3	91.6	87.2	110.333	89.7	0.812991	0.00270178
A8K401	PHB	Prohibitin, isoform CRA_a OS=Homo sapiens GN=PHB PE=2 SV=1	72.7941	15	56	15	1	272	29.786	5.76	110.7	110.2	110	86.8	89.1	93.1	110.3	89.6667	0.812934	0.000369626
B4DKQ0		cDNA FLJ51236, highly similar to SH3 protein expressed in lymphocytes OS=Homo sapiens PE=2 SV=1	9.54774	2	2	2	1	398	43.122	5.02	100.1	114.9	116	84.9	95.9	88.2	110.333	89.6667	0.812689	0.0272252
H0YHK5	CFAP73	Cilia- and flagella-associated protein 73 (Fragment) OS=Homo sapiens GN=CFAP73 PE=4 SV=1	11.2903	1	1	1	1	124	14.469	8.57	121.3	105.6	104.2	90.1	91.2	87.7	110.367	89.6667	0.812443	0.0206374
Q9NUB1	ACSS1	Acetyl-coenzyme A synthetase 2-like, mitochondrial OS=Homo sapiens GN=ACSS1 PE=1 SV=2	10.0145	4	4	4	1	689	74.809	7.11	105	114.3	111.8	85.6	89.4	93.9	110.367	89.6333	0.812141	0.00484006
Q15819	UBE2V2	Ubiquitin-conjugating enzyme E2 variant 2 OS=Homo sapiens GN=UBE2V2 PE=1 SV=4	60.6897	8	22	3	1	145	16.352	8.09	112.2	109.8	109.2	90.8	91.1	87	110.4	89.6333	0.811896	0.000206616
Q9NUQ2	AGPAT5	1-acyl-sn-glycerol-3-phosphate acyltransferase epsilon OS=Homo sapiens GN=AGPAT5 PE=1 SV=3	2.74725	1	1	1	1	364	42.045	9.1	115	115.8	100.4	83.6	94.1	91.2	110.4	89.6333	0.811896	0.0245046
P16989	YBX3	Y-box-binding protein 3 OS=Homo sapiens GN=YBX3 PE=1 SV=4	26.3441	6	14	3	1	372	40.066	9.77	120.3	108.5	102.5	87.4	90.2	91.2	110.433	89.6	0.811349	0.0176383
Q03701	CEBPZ	CCAAT/enhancer-binding protein zeta OS=Homo sapiens GN=CEBPZ PE=1 SV=3	1.51803	1	1	1	1	1054	120.898	5.94	117.5	104.9	108.8	90.8	89.6	88.3	110.4	89.5667	0.811292	0.00535703
A0A024QYY9	SPECC1	Spectrin domain with coiled-coils 1, isoform CRA_a OS=Homo sapiens GN=SPECC1 PE=4 SV=1	1.87266	2	2	2	1	1068	118.512	6.7	111	109.9	110.3	88.8	94.1	85.8	110.4	89.5667	0.811292	0.00104517
P55084	HADHB	Trifunctional enzyme subunit beta, mitochondrial OS=Homo sapiens GN=HADHB PE=1 SV=3	55.4852	22	74	22	1	474	51.262	9.41	107.9	113	110.3	89.2	90	89.5	110.4	89.5667	0.811292	0.000152358
Q9H6S3	EPS8L2	Epidermal growth factor receptor kinase substrate 8-like protein 2 OS=Homo sapiens GN=EPS8L2 PE=1 SV=2	18.7413	10	13	10	1	715	80.57	6.84	107.2	112	112	88.6	90.8	89.3	110.4	89.5667	0.811292	0.000270547
P14550	AKR1A1	Alcohol dehydrogenase [NADP(+)] OS=Homo sapiens GN=AKR1A1 PE=1 SV=3	68.9231	19	63	18	1	325	36.55	6.79	107.8	112	111.6	87.9	90.3	90.4	110.467	89.5333	0.810501	0.000182054
A6ND91	ASPDH	Putative L-aspartate dehydrogenase OS=Homo sapiens GN=ASPDH PE=1 SV=2	13.7809	3	4	3	1	283	29.927	7.28	115.8	106.7	109	91.5	88.6	88.5	110.5	89.5333	0.810256	0.00195083
P02533	KRT14	Keratin, type I cytoskeletal 14 OS=Homo sapiens GN=KRT14 PE=1 SV=4	20.1271	13	28	1	1	472	51.529	5.16	106	109.8	115.8	81.5	96.4	90.6	110.533	89.5	0.80971	0.0154465
D7RF68		AGTRAP-BRAF fusion protein OS=Homo sapiens PE=2 SV=1	3.68509	1	2	1	1	597	66.164	8.9	117.2	110.2	104.2	87.8	87.4	93.2	110.533	89.4667	0.809409	0.00738378
Q96RU3	FNBP1	Formin-binding protein 1 OS=Homo sapiens GN=FNBP1 PE=1 SV=2	1.13452	1	1	1	1	617	71.262	5.72	106	111.5	114.2	87.1	88.7	92.6	110.567	89.4667	0.809165	0.00192948
Q96CM8	ACSF2	Acyl-CoA synthetase family member 2, mitochondrial OS=Homo sapiens GN=ACSF2 PE=1 SV=2	26.6667	12	16	12	1	615	68.081	7.55	109.6	112.3	109.9	87.5	87.1	93.7	110.6	89.4333	0.80862	0.000775746
P05165	PCCA	Propionyl-CoA carboxylase alpha chain, mitochondrial OS=Homo sapiens GN=PCCA PE=1 SV=4	25.1374	13	17	13	1	728	80.008	7.52	112	110.1	109.7	89.9	90.7	87.6	110.6	89.4	0.808318	5.43726e-05
A0A024R529	DAK	Dihydroxyacetone kinase 2 homolog (Yeast), isoform CRA_a OS=Homo sapiens GN=DAK PE=4 SV=1	49.2174	21	44	21	1	575	58.94	7.49	107.4	113.1	111.3	88.5	90.8	88.9	110.6	89.4	0.808318	0.000314334
Q6UXH1	CRELD2	Cysteine-rich with EGF-like domain protein 2 OS=Homo sapiens GN=CRELD2 PE=1 SV=1	7.93201	2	3	2	1	353	38.166	4.59	116.7	109.6	105.6	90.3	85.5	92.3	110.633	89.3667	0.807773	0.00510776
A0A0G2JMH6	HLA-DRA	HLA class II histocompatibility antigen, DR alpha chain OS=Homo sapiens GN=HLA-DRA PE=1 SV=1	32.6772	7	36	7	1	254	28.603	5	104.5	113.9	113.5	88.4	90.5	89.2	110.633	89.3667	0.807773	0.00244846
Q9NWK9	ZNHIT6	Box C/D snoRNA protein 1 OS=Homo sapiens GN=ZNHIT6 PE=1 SV=1	4.46809	1	1	1	1	470	53.884	5.8	110.2	106.8	115	77.8	93.2	97	110.667	89.3333	0.807229	0.0280896
H7BZF5	C2orf80	Uncharacterized protein C2orf80 (Fragment) OS=Homo sapiens GN=C2orf80 PE=4 SV=1	5.7554	1	1	1	1	139	15.674	9.83	108.2	115.5	108.3	87.7	90.9	89.4	110.667	89.3333	0.807229	0.00118046
A0A140VK56		Transaldolase OS=Homo sapiens PE=2 SV=1	50.4451	18	58	18	1	337	37.516	6.81	105.5	113.7	112.9	89.3	90.4	88.3	110.7	89.3333	0.806986	0.0013408
P82675	MRPS5	28S ribosomal protein S5, mitochondrial OS=Homo sapiens GN=MRPS5 PE=1 SV=2	7.44186	3	5	3	1	430	47.976	9.92	113.3	109.5	109.2	88	91	88.9	110.667	89.3	0.806928	0.000177804
B4E0X1		Beta-2-microglobulin OS=Homo sapiens PE=2 SV=1	40.1639	4	11	4	1	122	13.937	7.44	112.2	103.1	116.7	96.1	89.9	81.9	110.667	89.3	0.806928	0.020378
P00480	OTC	Ornithine carbamoyltransferase, mitochondrial OS=Homo sapiens GN=OTC PE=1 SV=3	29.661	10	24	10	1	354	39.91	8.63	108.6	110.6	112.8	89.9	90.4	87.6	110.667	89.3	0.806928	0.000136716
P13804	ETFA	Electron transfer flavoprotein subunit alpha, mitochondrial OS=Homo sapiens GN=ETFA PE=1 SV=1	52.2523	13	42	13	1	333	35.058	8.38	107	113.4	111.8	89.3	90.3	88.4	110.733	89.3333	0.806743	0.000432023
O14548	COX7A2L	Cytochrome c oxidase subunit 7A-related protein, mitochondrial OS=Homo sapiens GN=COX7A2L PE=1 SV=2	19.2982	2	2	2	1	114	12.607	9.42	103.3	112.3	116.6	93.5	89.6	84.8	110.733	89.3	0.806442	0.0100103
A0A024R6D3	ENTPD5	Ectonucleoside triphosphate diphosphohydrolase 5, isoform CRA_d OS=Homo sapiens GN=ENTPD5 PE=3 SV=1	40.1869	13	25	13	1	428	47.487	6.33	112.3	108.1	111.9	89.9	88.7	89.2	110.767	89.2667	0.805898	9.99058e-05
O95721	SNAP29	Synaptosomal-associated protein 29 OS=Homo sapiens GN=SNAP29 PE=1 SV=1	17.0543	4	5	4	1	258	28.953	5.81	119.9	108.7	103.7	86.9	92.2	88.7	110.767	89.2667	0.805898	0.0129557
B2R921		cDNA, FLJ94171, highly similar to Homo sapiens solute carrier family 25 (mitochondrial carrier; ornithine transporter) member 15 (SLC25A15), nuclear gene encoding mitochondrial protein, mRNA OS=Homo sapiens PE=2 SV=1	17.608	5	6	5	1	301	32.768	9.29	110.4	110.7	111.1	88.1	91.2	88.4	110.733	89.2333	0.80584	2.85411e-05
P61513	RPL37A	60S ribosomal protein L37a OS=Homo sapiens GN=RPL37A PE=1 SV=2	41.3043	3	7	3	1	92	10.268	10.43	107	111.7	113.7	93.2	88.3	86.1	110.8	89.2	0.805054	0.00171105
B0QZ18	CPNE1	Copine-1 OS=Homo sapiens GN=CPNE1 PE=1 SV=1	16.9742	8	14	8	1	542	59.68	6.04	113.2	110.7	108.6	87.3	89.1	91.2	110.833	89.2	0.804812	0.000242218
B3KM68		cDNA FLJ10398 fis, clone NT2RM4000349, highly similar to Homo sapiens basic leucine zipper and W2 domains 2 (BZW2), mRNA OS=Homo sapiens PE=2 SV=1	12.8878	5	7	4	1	419	48.16	6.68	119.6	106.4	106.5	88	91.9	87.6	110.833	89.1667	0.804511	0.00918968
A0A0S2Z4J1	HSD17B4	Hydroxysteroid (17-beta) dehydrogenase 4, isoform CRA_b (Fragment) OS=Homo sapiens GN=HSD17B4 PE=2 SV=1	54.4837	32	77	32	1	736	79.636	8.84	110.4	110.4	111.7	90	91.6	85.9	110.833	89.1667	0.804511	0.000245613
P38159	RBMX	RNA-binding motif protein, X chromosome OS=Homo sapiens GN=RBMX PE=1 SV=3	28.9003	10	31	3	1	391	42.306	10.05	109.3	110.8	112.4	91.7	90.8	85	110.833	89.1667	0.804511	0.000687086
E9PKU7	GANAB	Neutral alpha-glucosidase AB OS=Homo sapiens GN=GANAB PE=1 SV=1	42.2535	29	83	1	1	852	96.483	5.94	106.1	112.5	114	83.9	92.7	90.8	110.867	89.1333	0.803969	0.0038258
P49207	RPL34	60S ribosomal protein L34 OS=Homo sapiens GN=RPL34 PE=1 SV=3	29.0598	5	8	5	1	117	13.284	11.47	106.6	112.2	113.8	89.2	90.5	87.7	110.867	89.1333	0.803969	0.000732756
Q9NYL4	FKBP11	Peptidyl-prolyl cis-trans isomerase FKBP11 OS=Homo sapiens GN=FKBP11 PE=1 SV=1	10.4478	2	3	2	1	201	22.166	9.39	108.4	114.6	109.6	90.5	85.8	91	110.867	89.1	0.803668	0.000987185
Q4LE51	PIK3CA	PIK3CA variant protein (Fragment) OS=Homo sapiens GN=PIK3CA variant protein PE=2 SV=1	0.841908	1	1	1	1	1069	124.304	7.23	119.9	104.5	108.3	86.9	85.9	94.5	110.9	89.1	0.803427	0.0153448
A6NFX8	NUDT5	ADP-sugar pyrophosphatase OS=Homo sapiens GN=NUDT5 PE=1 SV=1	43.5345	8	17	8	1	232	25.879	5.19	107.3	112.8	112.6	89.1	90.1	88.1	110.9	89.1	0.803427	0.000323445
A0A024R118	METTL7A	Methyltransferase like 7A, isoform CRA_a OS=Homo sapiens GN=METTL7A PE=4 SV=1	22.1311	4	10	4	1	244	28.301	8.38	103.6	117.4	111.8	87	91.6	88.7	110.933	89.1	0.803185	0.00666973
P46952	HAAO	3-hydroxyanthranilate 3,4-dioxygenase OS=Homo sapiens GN=HAAO PE=1 SV=2	37.4126	8	11	8	1	286	32.536	5.88	113.4	108.9	110.4	84.8	90.3	92.1	110.9	89.0667	0.803126	0.00104245
I3L3K4	KCTD13	BTB/POZ domain-containing adapter for CUL3-mediated RhoA degradation protein 1 (Fragment) OS=Homo sapiens GN=KCTD13 PE=4 SV=1	18.5185	1	2	1	1	81	9.142	7.88	110.1	116.6	106.1	77.8	93.3	96.1	110.933	89.0667	0.802885	0.027677
P40306	PSMB10	Proteasome subunit beta type-10 OS=Homo sapiens GN=PSMB10 PE=1 SV=1	20.8791	5	9	5	1	273	28.918	7.81	114.9	111.9	106.1	89	88.4	89.7	110.967	89.0333	0.802343	0.00109745
P50135	HNMT	Histamine N-methyltransferase OS=Homo sapiens GN=HNMT PE=1 SV=1	33.9041	7	20	7	1	292	33.274	5.34	110	105.4	117.6	93.7	89.6	83.8	111	89.0333	0.802102	0.00861763
Q9Y6A9	SPCS1	Signal peptidase complex subunit 1 OS=Homo sapiens GN=SPCS1 PE=1 SV=4	31.3725	2	2	2	1	102	11.797	9.31	102.3	115.2	115.5	88.2	88.4	90.4	111	89	0.801802	0.00753382
O75884	RBBP9	Putative hydrolase RBBP9 OS=Homo sapiens GN=RBBP9 PE=1 SV=2	13.4409	2	2	2	1	186	20.986	6.2	102.5	114.6	116	89.3	90.3	87.4	111.033	89	0.801561	0.00726817
Q9NPH2	ISYNA1	Inositol-3-phosphate synthase 1 OS=Homo sapiens GN=ISYNA1 PE=1 SV=1	27.957	10	23	10	1	558	61.029	5.76	110.1	110.2	112.8	89	89.1	88.8	111.033	88.9667	0.801261	1.55797e-05
A0A158RFU6	RAB7A	RAB7, member RAS oncogene family, isoform CRA_a OS=Homo sapiens GN=RAB7A PE=2 SV=1	72.4638	13	39	13	1	207	23.475	6.7	108.7	111.9	112.5	88.9	89	89	111.033	88.9667	0.801261	4.8127e-05
O75506	HSBP1	Heat shock factor-binding protein 1 OS=Homo sapiens GN=HSBP1 PE=1 SV=1	14.4737	1	1	1	1	76	8.538	4.36	105.7	109.2	118.2	91.3	93	82.6	111.033	88.9667	0.801261	0.0109696
Q969Q5	RAB24	Ras-related protein Rab-24 OS=Homo sapiens GN=RAB24 PE=1 SV=1	8.867	1	1	1	1	203	23.109	6.23	106.7	121.3	105.2	89.8	94	83	111.067	88.9333	0.80072	0.0216454
P14091	CTSE	Cathepsin E OS=Homo sapiens GN=CTSE PE=1 SV=2	4.98753	1	1	1	1	401	43.284	4.86	104.5	119.1	109.6	80.5	94.8	91.4	111.067	88.9	0.80042	0.0217928
Q8N139	ABCA6	ATP-binding cassette sub-family A member 6 OS=Homo sapiens GN=ABCA6 PE=1 SV=2	0.742115	1	1	1	1	1617	184.167	7.36	101.6	109.5	122.3	86.4	94.9	85.3	111.133	88.8667	0.79964	0.0299814
P56277	CMC4	Cx9C motif-containing protein 4 OS=Homo sapiens GN=CMC4 PE=1 SV=1	38.2353	2	2	2	1	68	7.742	8.18	108.5	109.7	115.2	88.9	96.6	81	111.133	88.8333	0.79934	0.0108059
E9KL44		Epididymis tissue sperm binding protein Li 14m OS=Homo sapiens PE=2 SV=1	58.5845	37	89	37	1	763	82.947	9.04	107.3	113.1	113.1	89.1	89.3	88.1	111.167	88.8333	0.7991	0.00034422
Q8ND56	LSM14A	Protein LSM14 homolog A OS=Homo sapiens GN=LSM14A PE=1 SV=3	6.69546	2	2	2	1	463	50.499	9.52	115.3	106.8	111.5	90.8	88.7	87	111.2	88.8333	0.798861	0.0011474
P05141	SLC25A5	ADP/ATP translocase 2 OS=Homo sapiens GN=SLC25A5 PE=1 SV=7	47.9866	16	47	6	1	298	32.831	9.69	105.5	114.7	113.3	89.3	90.6	86.5	111.167	88.8	0.798801	0.00197376
Q9H4A6	GOLPH3	Golgi phosphoprotein 3 OS=Homo sapiens GN=GOLPH3 PE=1 SV=1	14.7651	3	3	1	1	298	33.79	6.44	115.1	109.8	108.7	94.9	87.8	83.7	111.2	88.8	0.798561	0.00423009
Q17RC7	EXOC3L4	Exocyst complex component 3-like protein 4 OS=Homo sapiens GN=EXOC3L4 PE=1 SV=2	3.3241	3	3	2	1	722	79.846	6.32	121	113.5	99.1	81.6	96.9	87.9	111.2	88.8	0.798561	0.0455592
Q5T4U5	ACADM	Acyl-Coenzyme A dehydrogenase, C-4 to C-12 straight chain, isoform CRA_a OS=Homo sapiens GN=ACADM PE=1 SV=1	42.2907	17	27	17	1	454	50.238	7.8	111.4	111.9	110.2	88.7	89.2	88.4	111.167	88.7667	0.798501	2.26456e-06
Q6LES2	ANXA4	Annexin (Fragment) OS=Homo sapiens GN=ANXA4 PE=2 SV=1	74.7664	27	182	26	1	321	36.062	6.13	112.7	111.7	109.2	88.2	88.1	90	111.2	88.7667	0.798261	4.9836e-05
Q8NBX0	SCCPDH	Saccharopine dehydrogenase-like oxidoreductase OS=Homo sapiens GN=SCCPDH PE=1 SV=1	17.4825	6	13	6	1	429	47.121	9.14	111.8	113	108.8	87.2	88.2	90.9	111.2	88.7667	0.798261	0.000176677
Q9NPJ3	ACOT13	Acyl-coenzyme A thioesterase 13 OS=Homo sapiens GN=ACOT13 PE=1 SV=1	25	3	9	3	1	140	14.951	9.14	107	113	113.8	91.6	91.2	83.6	111.267	88.8	0.798083	0.00263944
P62891	RPL39	60S ribosomal protein L39 OS=Homo sapiens GN=RPL39 PE=1 SV=2	19.6078	1	2	1	1	51	6.403	12.56	112.3	113.4	108.1	87.5	89.2	89.5	111.267	88.7333	0.797484	0.000200869
A0A024RE04	RP11-98F14.6	Uncharacterized protein OS=Homo sapiens GN=RP11-98F14.6 PE=4 SV=1	2.20751	1	1	1	1	453	52.066	8.47	116	106.8	111	83.6	100.1	82.5	111.267	88.7333	0.797484	0.0230321
A0A0A0MT83	IVD	Isovaleryl-CoA dehydrogenase, mitochondrial OS=Homo sapiens GN=IVD PE=1 SV=1	40.3756	14	25	14	1	426	46.621	8.05	110.7	112	111.2	89.4	89.4	87.4	111.3	88.7333	0.797245	7.93183e-06
P10620	MGST1	Microsomal glutathione S-transferase 1 OS=Homo sapiens GN=MGST1 PE=1 SV=1	16.7742	3	10	3	1	155	17.587	9.39	105.6	115.8	112.5	88.4	88.8	88.9	111.3	88.7	0.796945	0.00168144
A1A5C4	RRBP1	RRBP1 protein OS=Homo sapiens GN=RRBP1 PE=2 SV=1	52.4625	44	123	1	1	934	102.763	5.38	119.1	108.7	106.1	88.6	86	91.4	111.3	88.6667	0.796646	0.00606793
O75843	AP1G2	AP-1 complex subunit gamma-like 2 OS=Homo sapiens GN=AP1G2 PE=1 SV=1	3.18471	2	2	2	1	785	87.062	6.55	119.9	104.7	109.5	93.3	85.8	86.9	111.367	88.6667	0.796169	0.0109296
F2WW55	COMT	Catechol-O-methyltransferase (Fragment) OS=Homo sapiens GN=COMT PE=4 SV=1	88.8889	2	3	1	1	27	3.049	6.46	112.5	110.4	111.2	89.7	91	85.3	111.367	88.6667	0.796169	0.000242808
Q14320	FAM50A	Protein FAM50A OS=Homo sapiens GN=FAM50A PE=1 SV=2	10.0295	3	3	1	1	339	40.216	6.83	116.7	105.8	111.6	84.7	90.8	90.4	111.367	88.6333	0.79587	0.00360901
P23526	AHCY	Adenosylhomocysteinase OS=Homo sapiens GN=AHCY PE=1 SV=4	46.9907	21	60	19	1	432	47.685	6.34	108.7	114.2	111.2	88.1	88.4	89.3	111.367	88.6	0.79557	0.000152507
B2RDJ6	CIAO1	Probable cytosolic iron-sulfur protein assembly protein CIAO1 OS=Homo sapiens GN=CIAO1 PE=2 SV=1	17.1091	4	6	4	1	339	37.756	4.97	122.9	107.4	103.9	87.3	86.3	92.2	111.4	88.6	0.795332	0.0203346
Q92804	TAF15	TATA-binding protein-associated factor 2N OS=Homo sapiens GN=TAF15 PE=1 SV=1	14.0203	5	13	3	1	592	61.793	8.02	107.1	111.9	115.3	90	89.6	86.2	111.433	88.6	0.795094	0.00102154
P02753	RBP4	Retinol-binding protein 4 OS=Homo sapiens GN=RBP4 PE=1 SV=3	57.2139	8	26	8	1	201	22.995	6.07	112.6	110.5	111.3	90	90.5	85.1	111.467	88.5333	0.794258	0.000232367
Q9NYB0	TERF2IP	Telomeric repeat-binding factor 2-interacting protein 1 OS=Homo sapiens GN=TERF2IP PE=1 SV=1	7.26817	1	1	1	1	399	44.233	4.73	115.6	118.6	100.3	93.9	91	80.7	111.5	88.5333	0.794021	0.0296615
Q99735	MGST2	Microsomal glutathione S-transferase 2 OS=Homo sapiens GN=MGST2 PE=1 SV=1	9.52381	1	2	1	1	147	16.61	9.55	118.9	108.4	107.2	92.7	85.4	87.4	111.5	88.5	0.793722	0.00592648
A5PKT5	CYP4A22	CYP4A22 protein OS=Homo sapiens GN=CYP4A22 PE=2 SV=1	10.989	4	5	1	1	455	52.022	8.41	111.3	116.5	106.7	83.6	85	96.9	111.5	88.5	0.793722	0.0106043
A0A096LPI6		Uncharacterized protein (Fragment) OS=Homo sapiens PE=4 SV=2	38.7097	8	21	8	1	279	30.467	7.87	108.9	110.8	114.8	89.9	89	86.6	111.5	88.5	0.793722	0.000325361
Q9BRX8	FAM213A	Redox-regulatory protein FAM213A OS=Homo sapiens GN=FAM213A PE=1 SV=3	33.1878	7	14	7	1	229	25.747	8.84	113	111.5	110	88.7	88.9	87.8	111.5	88.4667	0.793423	1.57578e-05
Q6LEN0	PGIS	Prostacyclin synthase (Fragment) OS=Homo sapiens GN=PGIS PE=3 SV=1	14.5383	6	6	6	1	509	57.833	7.31	115.3	112.1	107.1	83.1	92	90.3	111.5	88.4667	0.793423	0.00314098
A0A140VJK9		Testicular tissue protein Li 85 OS=Homo sapiens PE=2 SV=1	8.8729	2	2	2	1	417	44.982	7.62	107.9	116.3	110.4	87.9	91.8	85.7	111.533	88.4667	0.793186	0.00166502
P30084	ECHS1	Enoyl-CoA hydratase, mitochondrial OS=Homo sapiens GN=ECHS1 PE=1 SV=4	59.3103	17	84	17	1	290	31.367	8.07	108.2	111.7	114.7	90.3	89	86	111.533	88.4333	0.792887	0.000524442
Q6IPI1	RPL29	Ribosomal protein L29 OS=Homo sapiens GN=RPL29 PE=2 SV=1	14.2857	2	5	2	1	161	17.94	11.66	104.1	107.1	123.5	93.4	89.4	82.4	111.567	88.4	0.792351	0.0275146
Q56VL3	OCIAD2	OCIA domain-containing protein 2 OS=Homo sapiens GN=OCIAD2 PE=1 SV=1	24.026	4	4	4	1	154	16.943	9.03	114.3	114.6	105.9	86.9	88.6	89.7	111.6	88.4	0.792115	0.00144087
B3KS36		cDNA FLJ35376 fis, clone SKMUS2004044, highly similar to Homo sapiens ribosomal protein L3 (RPL3), transcript variant 2, mRNA OS=Homo sapiens PE=2 SV=1	40.678	15	55	1	1	354	40.12	10.3	116.8	109.4	108.7	86.9	90.6	87.6	111.633	88.3667	0.79158	0.00119125
P51116	FXR2	Fragile X mental retardation syndrome-related protein 2 OS=Homo sapiens GN=FXR2 PE=1 SV=2	4.75483	3	4	2	1	673	74.178	6.23	120.4	105	109.5	89.1	91.1	84.8	111.633	88.3333	0.791281	0.00916312
P32320	CDA	Cytidine deaminase OS=Homo sapiens GN=CDA PE=1 SV=2	25.3425	2	3	2	1	146	16.174	6.92	118.5	112.1	104.3	89.6	89.4	86	111.633	88.3333	0.791281	0.00547648
A0A140VJX3		Sulfurtransferase OS=Homo sapiens PE=2 SV=1	60.6061	12	44	2	1	297	33.158	6.6	107.4	113.7	113.8	86.3	89.9	88.8	111.633	88.3333	0.791281	0.000599988
Q4LE33	TNC	TNC variant protein (Fragment) OS=Homo sapiens GN=TNC variant protein PE=2 SV=1	32.1093	53	102	3	1	2233	244.248	4.94	116.1	107.3	111.7	90.1	89.3	85.6	111.7	88.3333	0.790809	0.00127798
A0A024R957	TOR1AIP2	Torsin A interacting protein 2, isoform CRA_b OS=Homo sapiens GN=TOR1AIP2 PE=4 SV=1	12.1277	4	5	3	1	470	51.232	4.96	123.1	113.8	98.2	84.5	90.7	89.7	111.7	88.3	0.79051	0.0357298
A0A0K2GN21	BCKDHB	BCKDHB protein OS=Homo sapiens GN=BCKDHB PE=4 SV=1	10.4592	3	4	3	1	392	43.094	6.61	108.9	112.9	113.3	86.1	90.1	88.7	111.7	88.3	0.79051	0.000215289
P02776	PF4	Platelet factor 4 OS=Homo sapiens GN=PF4 PE=1 SV=2	34.6535	3	4	3	1	101	10.838	8.62	116.4	106	112.8	93.6	87.6	83.7	111.733	88.3	0.790274	0.00503223
Q00688	FKBP3	Peptidyl-prolyl cis-trans isomerase FKBP3 OS=Homo sapiens GN=FKBP3 PE=1 SV=1	50.8929	9	16	9	1	224	25.161	9.28	115.7	108.2	111.3	90.7	89.5	84.6	111.733	88.2667	0.789976	0.00121231
P28161	GSTM2	Glutathione S-transferase Mu 2 OS=Homo sapiens GN=GSTM2 PE=1 SV=2	36.6972	8	11	3	1	218	25.728	6.37	104.6	117	113.6	90.1	93.1	81.6	111.733	88.2667	0.789976	0.00971256
B2R8K8		cDNA, FLJ93949, highly similar to Homo sapiens NIMA (never in mitosis gene a)-related kinase 7 (NEK7), mRNA OS=Homo sapiens PE=2 SV=1	4.96689	1	1	1	1	302	34.514	8.25	123.2	104.6	107.4	88	89.3	87.4	111.733	88.2333	0.789678	0.0156066
A8K0B9		rRNA adenine N(6)-methyltransferase OS=Homo sapiens PE=2 SV=1	4.04624	1	1	1	1	346	39.513	9.25	105	126	104.3	84.6	96.4	83.7	111.767	88.2333	0.789442	0.0456571
Q99959	PKP2	Plakophilin-2 OS=Homo sapiens GN=PKP2 PE=1 SV=2	6.35641	4	5	4	1	881	97.355	9.33	116.2	102.9	116.2	86.5	90	88	111.767	88.1667	0.788846	0.00656395
Q5T3F8	TMEM63B	CSC1-like protein 2 OS=Homo sapiens GN=TMEM63B PE=1 SV=1	1.5625	1	1	1	1	832	94.896	7.4	115.3	116.4	103.9	87.5	89	88	111.867	88.1667	0.788141	0.0041412
Q9NRG7	SDR39U1	Epimerase family protein SDR39U1 OS=Homo sapiens GN=SDR39U1 PE=1 SV=2	17.8683	3	3	3	1	319	34.726	9.77	114.5	113.4	107.7	84.7	84.4	95.2	111.867	88.1	0.787545	0.00451933
A0A0A0MQT0	RBP1	Retinol binding protein 1, cellular OS=Homo sapiens GN=RBP1 PE=1 SV=1	40.1015	6	10	6	1	197	22.296	6.13	115.5	107.6	112.6	86.5	90.5	87.3	111.9	88.1	0.78731	0.000803386
A8K878	MANF	Mesencephalic astrocyte-derived neurotrophic factor OS=Homo sapiens GN=MANF PE=1 SV=1	37.2973	9	20	9	1	185	21.13	8.92	106.1	113	116.6	88.4	89.7	86.2	111.9	88.1	0.78731	0.00184063
A4D0U5	TES	Testis derived transcript (3 LIM domains) OS=Homo sapiens GN=TES PE=4 SV=1	40.8551	14	21	14	1	421	47.964	7.68	108.5	114.8	112.4	85.4	89.5	89.4	111.9	88.1	0.78731	0.000474948
A0A024RCT9	HMGA1	High mobility group AT-hook 1, isoform CRA_b OS=Homo sapiens GN=HMGA1 PE=4 SV=1	4.87805	1	2	1	1	328	34.293	10.37	111.9	112.5	111.4	87.5	84.7	92.1	111.933	88.1	0.787076	0.000397886
A0A1B0GW77	ALDH7A1	Alpha-aminoadipic semialdehyde dehydrogenase OS=Homo sapiens GN=ALDH7A1 PE=1 SV=1	46.5704	21	39	20	1	554	59.995	8.18	110.7	112.1	113	87.7	87.8	88.7	111.933	88.0667	0.786778	5.53565e-06
Q13907	IDI1	Isopentenyl-diphosphate Delta-isomerase 1 OS=Homo sapiens GN=IDI1 PE=1 SV=2	49.7797	7	16	7	1	227	26.302	6.34	112.4	111.8	111.7	88.7	88.9	86.6	111.967	88.0667	0.786544	6.33355e-06
Q8NFU3	TSTD1	Thiosulfate sulfurtransferase/rhodanese-like domain-containing protein 1 OS=Homo sapiens GN=TSTD1 PE=1 SV=3	38.2609	5	8	5	1	115	12.522	6.07	108.8	116.2	110.9	87	91	86.1	111.967	88.0333	0.786246	0.000853924
Q5U043		S-(hydroxymethyl)glutathione dehydrogenase OS=Homo sapiens PE=2 SV=1	29.9465	11	27	5	1	374	39.664	7.49	108.5	114.3	113.1	88.3	91.1	84.7	111.967	88.0333	0.786246	0.000729336
B7Z5W1		cDNA FLJ54854, highly similar to Junctional adhesion molecule A OS=Homo sapiens PE=2 SV=1	33.3333	7	10	7	1	303	32.838	8.85	121.3	109.2	105.5	88.7	87.3	88	112	88	0.785714	0.00742537
P40199	CEACAM6	Carcinoembryonic antigen-related cell adhesion molecule 6 OS=Homo sapiens GN=CEACAM6 PE=1 SV=3	7.55814	1	2	1	1	344	37.172	5.82	115.8	116.9	103.3	95.1	91.1	77.8	112	88	0.785714	0.0243491
B2RCQ6		cDNA, FLJ96222, highly similar to Homo sapiens betaine-homocysteine methyltransferase (BHMT), mRNA OS=Homo sapiens PE=2 SV=1	36.4532	9	16	2	1	406	44.94	7.24	116.7	111.7	107.7	90.9	89.6	83.5	112.033	88	0.785481	0.00225995
P49638	TTPA	Alpha-tocopherol transfer protein OS=Homo sapiens GN=TTPA PE=1 SV=1	26.6187	4	4	4	1	278	31.73	7.66	114.8	111.8	109.5	76.1	86.9	101	112.033	88	0.785481	0.0310591
P02511	CRYAB	Alpha-crystallin B chain OS=Homo sapiens GN=CRYAB PE=1 SV=2	57.7143	9	20	9	1	175	20.146	7.33	113.3	108.1	114.7	87.6	87.6	88.7	112.033	87.9667	0.785183	0.000296001
Q9BPU6	DPYSL5	Dihydropyrimidinase-related protein 5 OS=Homo sapiens GN=DPYSL5 PE=1 SV=1	1.24113	1	1	1	1	564	61.382	7.2	123.6	103.4	109.2	86.4	85.2	92.2	112.067	87.9333	0.784652	0.0194104
A8K7T4		cDNA FLJ75774, highly similar to Homo sapiens lectin, mannose-binding 2 (LMAN2), mRNA OS=Homo sapiens PE=2 SV=1	53.0899	14	35	14	1	356	40.217	6.95	111.9	111.4	112.9	90	89.7	84.1	112.067	87.9333	0.784652	0.000254288
P40261	NNMT	Nicotinamide N-methyltransferase OS=Homo sapiens GN=NNMT PE=1 SV=1	37.8788	10	26	10	1	264	29.555	5.74	117.8	109	109.4	88.1	89.6	86	112.067	87.9	0.784355	0.00137838
Q9UJY4	GGA2	ADP-ribosylation factor-binding protein GGA2 OS=Homo sapiens GN=GGA2 PE=1 SV=3	2.93638	1	1	1	1	613	67.108	6.55	100.6	110	125.7	86.5	91.1	86.1	112.1	87.9	0.784121	0.0320128
P07307	ASGR2	Asialoglycoprotein receptor 2 OS=Homo sapiens GN=ASGR2 PE=1 SV=2	2.2508	1	1	1	1	311	35.07	6.25	104.6	105.8	125.9	88.8	88.5	86.3	112.1	87.8667	0.783824	0.0252358
B2RAP4		cDNA, FLJ95037, highly similar to Homo sapiens acyl-CoA synthetase medium-chain family member 1 (ACSM1), mRNA OS=Homo sapiens PE=2 SV=1	25.4766	11	14	9	1	577	65.215	8.28	123	107.5	105.8	80.3	85.4	97.9	112.1	87.8667	0.783824	0.0328384
A0A024R9D7	DECR1	2,4-dienoyl CoA reductase 1, mitochondrial, isoform CRA_b OS=Homo sapiens GN=DECR1 PE=4 SV=1	48.3582	15	53	15	1	335	36.045	9.28	106.7	115.7	113.9	86.5	87.8	89.3	112.1	87.8667	0.783824	0.00107202
E9KL42		Epididymis secretory sperm binding protein Li 188n OS=Homo sapiens PE=2 SV=1	47.7435	15	29	15	1	421	46.248	7.34	110.4	113	113.1	87.8	87.3	88.4	112.167	87.8333	0.783061	1.31886e-05
A0A0U5Q1S9	HLA-C	MHC class I antigen OS=Homo sapiens GN=HLA-C PE=3 SV=1	30.3279	10	17	2	1	366	40.923	6.3	109.9	107	119.7	97.1	84.5	81.9	112.2	87.8333	0.782828	0.0159036
Q96L92	SNX27	Sorting nexin-27 OS=Homo sapiens GN=SNX27 PE=1 SV=2	11.2754	4	5	4	1	541	61.226	6.49	110.9	114.6	111.2	86.8	88.1	88.5	112.233	87.8	0.782299	4.61498e-05
G3V4T6	GSTZ1	Maleylacetoacetate isomerase OS=Homo sapiens GN=GSTZ1 PE=1 SV=1	15.2074	3	6	3	1	217	24.217	7.18	113.2	110.7	112.8	84.6	89.5	89.2	112.233	87.7667	0.782002	0.000157037
P62273	RPS29	40S ribosomal protein S29 OS=Homo sapiens GN=RPS29 PE=1 SV=2	33.9286	2	9	2	1	56	6.672	10.13	108	117.7	110.9	89.5	87.5	86.2	112.2	87.7333	0.781937	0.00127877
Q8WXD5	GEMIN6	Gem-associated protein 6 OS=Homo sapiens GN=GEMIN6 PE=1 SV=1	5.98802	1	1	1	1	167	18.812	5.12	124.6	105.9	106.4	85.2	90.7	87.2	112.3	87.7	0.780944	0.0180085
P08567	PLEK	Pleckstrin OS=Homo sapiens GN=PLEK PE=1 SV=3	4	1	2	1	1	350	40.099	8.28	117	113.1	106.8	87.7	90.7	84.7	112.3	87.7	0.780944	0.00202209
P16930	FAH	Fumarylacetoacetase OS=Homo sapiens GN=FAH PE=1 SV=2	56.3246	17	48	17	1	419	46.344	6.95	111.6	112.7	112.6	87.4	87.4	88.3	112.3	87.7	0.780944	7.43889e-07
P62330	ARF6	ADP-ribosylation factor 6 OS=Homo sapiens GN=ARF6 PE=1 SV=2	57.1429	6	11	6	1	175	20.069	8.95	110.6	110.9	115.4	90.4	86.6	86.1	112.3	87.7	0.780944	0.000283002
Q96GX9	APIP	Methylthioribulose-1-phosphate dehydratase OS=Homo sapiens GN=APIP PE=1 SV=1	33.0579	6	9	6	1	242	27.107	7.12	115.3	110.8	110.9	88.9	89.9	84.3	112.333	87.7	0.780712	0.000412564
P16662	UGT2B7	UDP-glucuronosyltransferase 2B7 OS=Homo sapiens GN=UGT2B7 PE=1 SV=1	16.8242	7	12	3	1	529	60.655	8.31	113.8	110.3	112.9	85.8	89.6	87.7	112.333	87.7	0.780712	8.43869e-05
P50747	HLCS	Biotin--protein ligase OS=Homo sapiens GN=HLCS PE=1 SV=1	1.65289	1	1	1	1	726	80.709	5.62	124.7	104.8	107.4	94.9	82.6	85.5	112.3	87.6667	0.780647	0.027516
Q9Y2S2	CRYL1	Lambda-crystallin homolog OS=Homo sapiens GN=CRYL1 PE=1 SV=3	36.3636	9	14	9	1	319	35.396	6.18	117.1	109.9	110	86.7	87.4	88.9	112.333	87.6667	0.780415	0.000565187
Q02985	CFHR3	Complement factor H-related protein 3 OS=Homo sapiens GN=CFHR3 PE=1 SV=2	10.9091	3	8	1	1	330	37.299	7.55	113.8	109.1	114.1	99.1	82.4	81.5	112.333	87.6667	0.780415	0.0142878
P49006	MARCKSL1	MARCKS-related protein OS=Homo sapiens GN=MARCKSL1 PE=1 SV=2	17.9487	3	4	3	1	195	19.517	4.67	110.5	114.2	112.4	88	90.7	84.3	112.367	87.6667	0.780184	0.000322164
Q5H9Q6	DKFZp781N0678	Inosine-5'-monophosphate dehydrogenase OS=Homo sapiens GN=DKFZp781N0678 PE=2 SV=1	9.84975	5	7	3	1	599	64.496	8.03	113.5	110.2	113.4	86.6	86.6	89.6	112.367	87.6	0.779591	7.36517e-05
Q6NVY1	HIBCH	3-hydroxyisobutyryl-CoA hydrolase, mitochondrial OS=Homo sapiens GN=HIBCH PE=1 SV=2	25.1295	9	12	9	1	386	43.454	8.19	111.8	112	113.3	86.9	87.3	88.6	112.367	87.6	0.779591	3.72294e-06
A0A024QZX3	SERPINB6	Serpin peptidase inhibitor, clade B (Ovalbumin), member 6, isoform CRA_a OS=Homo sapiens GN=SERPINB6 PE=3 SV=1	65.1596	18	34	17	1	376	42.594	5.27	110.9	113.4	113	89.3	87.7	85.7	112.433	87.5667	0.778832	4.3784e-05
B7Z2R7	ACBD5	Acyl-CoA-binding domain-containing protein 5 OS=Homo sapiens GN=ACBD5 PE=1 SV=1	26.5774	13	16	13	1	523	58.755	5.26	108.8	116.7	111.9	88.2	88.1	86.4	112.467	87.5667	0.778601	0.000464902
Q8N142	ADSSL1	Adenylosuccinate synthetase isozyme 1 OS=Homo sapiens GN=ADSSL1 PE=1 SV=1	3.93873	2	2	1	1	457	50.177	8.59	125	107.5	104.9	82.5	84.7	95.5	112.467	87.5667	0.778601	0.0291538
Q5SQS8	C10orf120	Uncharacterized protein C10orf120 OS=Homo sapiens GN=C10orf120 PE=2 SV=1	2.98507	1	1	1	1	335	39.243	9.44	109.6	119.5	108.3	88.1	89.4	85.2	112.467	87.5667	0.778601	0.00266516
W8QEH3	LMNA	Lamin A/C OS=Homo sapiens GN=LMNA PE=3 SV=1	73.7762	49	212	1	1	572	65.078	6.84	128.6	107.5	101.3	87.7	91.1	83.7	112.467	87.5	0.778008	0.0430203
Q14376	GALE	UDP-glucose 4-epimerase OS=Homo sapiens GN=GALE PE=1 SV=2	47.9885	13	24	13	1	348	38.257	6.73	116.4	112.6	108.5	86.6	86.8	89.1	112.5	87.5	0.777778	0.000493853
B2RA39		cDNA, FLJ94686, highly similar to Homo sapiens complement factor H-related 5 (CFHL5), mRNA OS=Homo sapiens PE=2 SV=1	4.04218	2	2	1	1	569	64.349	7.06	114	113.7	109.9	84.6	88.4	89.5	112.533	87.5	0.777547	0.000228056
O43772	SLC25A20	Mitochondrial carnitine/acylcarnitine carrier protein OS=Homo sapiens GN=SLC25A20 PE=1 SV=1	29.2359	7	11	7	1	301	32.922	9.41	106.8	115.4	115.4	89	88.3	85	112.533	87.4333	0.776955	0.00129716
A8K596		cDNA FLJ75087, highly similar to Homo sapiens sarcosine dehydrogenase (SARDH), mRNA OS=Homo sapiens PE=2 SV=1	13.7255	7	9	7	1	918	100.908	7.2	121.9	107.8	108	84.1	88.1	90.1	112.567	87.4333	0.776725	0.00729469
P08727	KRT19	Keratin, type I cytoskeletal 19 OS=Homo sapiens GN=KRT19 PE=1 SV=4	70.25	32	109	22	1	400	44.079	5.14	112	113.2	112.6	87.3	88.1	86.8	112.6	87.4	0.776199	1.02887e-06
P49748	ACADVL	Very long-chain specific acyl-CoA dehydrogenase, mitochondrial OS=Homo sapiens GN=ACADVL PE=1 SV=1	53.5878	27	55	27	1	655	70.345	8.75	109	113.9	114.9	88.2	87.5	86.5	112.6	87.4	0.776199	0.000182383
P20591	MX1	Interferon-induced GTP-binding protein Mx1 OS=Homo sapiens GN=MX1 PE=1 SV=4	44.864	25	41	23	1	662	75.473	5.83	113.2	112.2	112.5	87.5	88.2	86.4	112.633	87.3667	0.775673	1.92428e-06
P48735	IDH2	Isocitrate dehydrogenase [NADP], mitochondrial OS=Homo sapiens GN=IDH2 PE=1 SV=2	53.7611	25	70	24	1	452	50.877	8.69	108.8	114.6	114.6	88.2	88.3	85.6	112.667	87.3667	0.775444	0.000285472
A0A024R652	MTHFD1	Methylenetetrahydrofolate dehydrogenase (NADP+ dependent) 1, methenyltetrahydrofolate cyclohydrolase, formyltetrahydrofolate synthetase, isoform CRA_a OS=Homo sapiens GN=MTHFD1 PE=3 SV=1	44.5989	36	66	35	1	935	101.467	7.18	109.2	114.1	114.6	87.7	86.7	87.6	112.633	87.3333	0.775377	0.000133621
A0A024R138	GPD1	Glycerol-3-phosphate dehydrogenase [NAD(+)] OS=Homo sapiens GN=GPD1 PE=3 SV=1	11.7479	3	3	3	1	349	37.543	6.18	113.2	117.9	106.9	83.8	84.3	93.9	112.667	87.3333	0.775148	0.00521072
P22033	MUT	Methylmalonyl-CoA mutase, mitochondrial OS=Homo sapiens GN=MUT PE=1 SV=4	34.4	19	34	19	1	750	83.082	6.93	112	113.7	112.3	86.8	89.1	86	112.667	87.3	0.774852	1.854e-05
A0A0U1RQE4	SH3D19	SH3 domain-containing protein 19 OS=Homo sapiens GN=SH3D19 PE=1 SV=1	0.95511	1	1	1	1	1047	114.728	8.53	114.1	115.5	108.5	91.3	82.4	88.2	112.7	87.3	0.774623	0.0016651
A0A024R3L1	SLC37A4	Solute carrier family 37 (Glycerol-6-phosphate transporter), member 4, isoform CRA_b OS=Homo sapiens GN=SLC37A4 PE=4 SV=1	2.88248	1	3	1	1	451	48.808	7.93	128.4	106.3	103.5	86	87.9	88	112.733	87.3	0.774394	0.0323206
A8K2Q7		cDNA FLJ77928, highly similar to Homo sapiens acyl-CoA synthetase medium-chain family member 3 (ACSM3), transcript variant 1, mRNA OS=Homo sapiens PE=2 SV=1	12.116	7	8	7	1	586	66.113	9.04	115	114.5	108.7	85.4	86.4	90.1	112.733	87.3	0.774394	0.000506594
Q96A26	FAM162A	Protein FAM162A OS=Homo sapiens GN=FAM162A PE=1 SV=2	12.3377	2	4	2	1	154	17.331	9.77	116.8	100.4	121	91.5	87.1	83.2	112.733	87.2667	0.774098	0.0193349
E9PR30	FAU	40S ribosomal protein S30 OS=Homo sapiens GN=FAU PE=1 SV=1	11.2245	2	5	2	1	98	10.898	11.56	112.2	112.2	113.9	85.9	85.5	90.3	112.767	87.2333	0.773574	9.90732e-05
Q04828	AKR1C1	Aldo-keto reductase family 1 member C1 OS=Homo sapiens GN=AKR1C1 PE=1 SV=1	66.5635	19	125	2	1	323	36.765	7.88	111.6	112.5	114.2	88	88.4	85.3	112.767	87.2333	0.773574	3.24873e-05
Q92506	HSD17B8	Estradiol 17-beta-dehydrogenase 8 OS=Homo sapiens GN=HSD17B8 PE=1 SV=2	29.1188	5	8	5	1	261	26.957	6.54	115.4	112.7	110.3	83.4	90	88.3	112.8	87.2333	0.773345	0.00048912
A0A024QYW6	WDR45	WD repeat domain 45, isoform CRA_c OS=Homo sapiens GN=WDR45 PE=4 SV=1	5.12129	1	1	1	1	371	41.018	7.24	117.6	101.4	119.3	80.2	86.1	95.3	112.767	87.2	0.773278	0.0237821
A0A024RE03	CLYBL	Citrate lyase beta like, isoform CRA_a OS=Homo sapiens GN=CLYBL PE=4 SV=1	17.9412	5	8	5	1	340	37.322	8.73	110.6	114.7	113.1	89.1	89.3	83.1	112.8	87.1667	0.772754	0.000406573
Q3V6T2	CCDC88A	Girdin OS=Homo sapiens GN=CCDC88A PE=1 SV=2	0.641368	1	1	1	1	1871	215.909	6.21	126.7	108.6	103.2	90.7	84.1	86.7	112.833	87.1667	0.772526	0.0251958
O15247	CLIC2	Chloride intracellular channel protein 2 OS=Homo sapiens GN=CLIC2 PE=1 SV=3	38.0567	8	9	8	1	247	28.338	5.59	119.1	110.4	109.2	83.4	87.6	90.3	112.9	87.1	0.771479	0.00224548
P82909	MRPS36	28S ribosomal protein S36, mitochondrial OS=Homo sapiens GN=MRPS36 PE=1 SV=2	41.7476	3	4	3	1	103	11.459	9.99	107.5	114.8	116.4	87.2	84.8	89.3	112.9	87.1	0.771479	0.00104629
P09622	DLD	Dihydrolipoyl dehydrogenase, mitochondrial OS=Homo sapiens GN=DLD PE=1 SV=2	34.7741	15	26	15	1	509	54.143	7.85	111.7	112.5	114.6	86.2	87.7	87.3	112.933	87.0667	0.770956	1.19543e-05
Q5DT01	UGT1A3	UDP-glucuronosyltransferase OS=Homo sapiens GN=UGT1A3 PE=2 SV=1	12.7341	5	19	1	1	534	60.299	8.18	117.8	110.3	110.7	84.5	81.2	95.5	112.933	87.0667	0.770956	0.00645892
Q8N465	D2HGDH	D-2-hydroxyglutarate dehydrogenase, mitochondrial OS=Homo sapiens GN=D2HGDH PE=1 SV=3	9.98081	2	3	2	1	521	56.38	7.99	130.3	106	102.6	85.7	87.2	88.2	112.967	87.0333	0.770434	0.0414292
P27216	ANXA13	Annexin A13 OS=Homo sapiens GN=ANXA13 PE=1 SV=3	55.0633	15	29	1	1	316	35.393	5.6	112.2	107.6	119.1	88.3	92.5	80.3	112.967	87.0333	0.770434	0.00610083
P42126	ECI1	Enoyl-CoA delta isomerase 1, mitochondrial OS=Homo sapiens GN=ECI1 PE=1 SV=1	31.457	8	18	8	1	302	32.795	8.54	118.8	108.6	111.7	86.9	86.7	87.2	113.033	86.9333	0.769095	0.000988998
Q9H6R3	ACSS3	Acyl-CoA synthetase short-chain family member 3, mitochondrial OS=Homo sapiens GN=ACSS3 PE=1 SV=1	15.3061	7	7	7	1	686	74.73	8.63	115.1	110.4	113.6	86.8	88.3	85.7	113.033	86.9333	0.769095	7.81799e-05
B2RBP7		cDNA, FLJ95623, highly similar to Homo sapiens differentially expressed in FDCP 6 homolog (mouse) (DEF6), mRNA OS=Homo sapiens PE=2 SV=1	1.26783	1	1	1	1	631	73.88	5.88	123.1	114.7	101.6	80.7	90.1	89.8	113.133	86.8667	0.767826	0.0196742
A0A024R5F7	DHCR7	7-dehydrocholesterol reductase isoform 1 OS=Homo sapiens GN=DHCR7 PE=2 SV=1	13.2632	5	7	5	1	475	54.454	8.7	112.5	114.1	113	85.7	86.5	88.3	113.2	86.8333	0.767079	8.17088e-06
Q96GK7	FAHD2A	Fumarylacetoacetate hydrolase domain-containing protein 2A OS=Homo sapiens GN=FAHD2A PE=1 SV=1	34.0764	7	15	7	1	314	34.574	8.24	119.6	109.4	110.6	87.6	86	86.8	113.2	86.8	0.766784	0.0012516
A0A0U4CQG9	AKT2	Putative v-akt murine thymoma viral oncoprotein 2 OS=Homo sapiens GN=AKT2 PE=2 SV=1	1.6632	1	1	1	1	481	55.691	6.37	104.5	115.2	119.8	93.9	82.1	84.3	113.167	86.7667	0.766716	0.0104176
Q9H488	POFUT1	GDP-fucose protein O-fucosyltransferase 1 OS=Homo sapiens GN=POFUT1 PE=1 SV=1	31.701	9	13	9	1	388	43.927	8.53	122.8	108.6	108.2	83.8	88.4	88.1	113.2	86.7667	0.76649	0.00625759
A8K6M4		cDNA FLJ75725, highly similar to Homo sapiens vesicle transport through interaction with t-SNAREs homolog 1B (yeast) (VTI1B), mRNA OS=Homo sapiens PE=2 SV=1	15.5172	3	4	3	1	232	26.672	8.79	112.4	114.6	112.7	84.9	87.9	87.5	113.233	86.7667	0.766264	2.22908e-05
A0A0F7KYR9	CYP2D6	Nonfunctional cytochrome P450 2D6 OS=Homo sapiens GN=CYP2D6 PE=3 SV=1	20.3219	8	9	8	1	497	55.685	7.09	120.7	111.9	107.2	86.6	87.8	85.9	113.267	86.7667	0.766039	0.00268072
Q9Y6L6	SLCO1B1	Solute carrier organic anion transporter family member 1B1 OS=Homo sapiens GN=SLCO1B1 PE=1 SV=2	1.44718	1	1	1	1	691	76.399	8.57	111.3	111.8	116.6	87.8	91.6	80.8	113.233	86.7333	0.76597	0.00178787
P14920	DAO	D-amino-acid oxidase OS=Homo sapiens GN=DAO PE=1 SV=3	2.59366	1	1	1	1	347	39.449	6.84	119.6	108.1	112.1	91.8	98.4	70	113.267	86.7333	0.765745	0.0451003
G8I2S8		Putative uncharacterized protein OS=Homo sapiens PE=4 SV=1	3.84615	1	1	1	1	338	40.045	9.51	121.5	114.1	104.2	88.6	93.6	77.9	113.267	86.7	0.76545	0.0176381
A2VDF0	FUOM	Fucose mutarotase OS=Homo sapiens GN=FUOM PE=1 SV=2	25.3247	3	3	3	1	154	16.754	5.58	117.8	111.3	110.8	84.6	86	89.5	113.3	86.7	0.765225	0.000582325
I6U9T8	BILIQTL1	UDP-glucuronosyltransferase OS=Homo sapiens GN=BILIQTL1 PE=2 SV=1	21.0131	8	23	4	1	533	59.563	8	111	111.2	117.7	89	90.9	80.2	113.3	86.7	0.765225	0.00256512
Q96LD9	H4	Histamine receptor H4 OS=Homo sapiens GN=H4 PE=2 SV=1	2.30769	1	1	1	1	390	44.441	9.55	117.6	115.5	106.9	85.7	83.4	90.9	113.333	86.6667	0.764706	0.00251988
A8K6L7		cDNA FLJ78668, highly similar to Homo sapiens deleted in liver cancer 1 (DLC1), transcript variant 1, mRNA OS=Homo sapiens PE=2 SV=1	0.91623	1	2	1	1	1528	170.475	6.38	105.5	120.7	113.9	77.8	101.9	80.2	113.367	86.6333	0.764187	0.0389502
A0A024R396	C11orf54	Chromosome 11 open reading frame 54, isoform CRA_a OS=Homo sapiens GN=C11orf54 PE=4 SV=1	33.0159	8	16	8	1	315	35.095	6.7	114.1	114	112.1	86	85	88.9	113.4	86.6333	0.763962	3.68821e-05
A0A0A0MSE2	HADH	Hydroxyacyl-coenzyme A dehydrogenase, mitochondrial OS=Homo sapiens GN=HADH PE=1 SV=1	40.5128	13	23	13	1	390	42.097	9.26	113.6	113	113.6	85.9	87.6	86.3	113.4	86.6	0.763668	1.06716e-06
L0RFH7	HLA-C	MHC class I antigen (Fragment) OS=Homo sapiens GN=HLA-C PE=3 SV=1	43.9189	6	9	2	1	148	17.363	5.14	114	115.9	110.4	83.3	76.1	100.4	113.433	86.6	0.763444	0.0220869
O95551	TDP2	Tyrosyl-DNA phosphodiesterase 2 OS=Homo sapiens GN=TDP2 PE=1 SV=1	3.03867	1	1	1	1	362	40.903	5.1	123.3	110.1	106.9	86	88.8	84.9	113.433	86.5667	0.76315	0.00644854
Q53YD8	hCG_23373	ADP-ribosylation factor-like 2 OS=Homo sapiens GN=hCG_23373 PE=2 SV=1	21.7391	4	4	4	1	184	20.865	6.34	108.9	113.7	117.7	86.1	82.7	90.9	113.433	86.5667	0.76315	0.00151981
O15162	PLSCR1	Phospholipid scramblase 1 OS=Homo sapiens GN=PLSCR1 PE=1 SV=1	11.6352	4	6	4	1	318	35.026	4.94	115.3	105.1	119.9	90.6	87	82.1	113.433	86.5667	0.76315	0.00587462
P09669	COX6C	Cytochrome c oxidase subunit 6C OS=Homo sapiens GN=COX6C PE=1 SV=2	41.3333	5	9	5	1	75	8.776	10.39	106.5	117.9	116	85.5	87.1	87	113.467	86.5333	0.762632	0.00164316
Q16851	UGP2	UTP--glucose-1-phosphate uridylyltransferase OS=Homo sapiens GN=UGP2 PE=1 SV=5	53.3465	26	82	26	1	508	56.905	8.15	113.7	113.4	113.4	86.7	86.7	86.1	113.5	86.5	0.762115	2.82122e-08
Q9H008	LHPP	Phospholysine phosphohistidine inorganic pyrophosphate phosphatase OS=Homo sapiens GN=LHPP PE=1 SV=2	11.1111	3	4	3	1	270	29.147	6.15	112.9	110.3	117.4	85.2	86.5	87.8	113.533	86.5	0.761891	0.000254442
A0A140VJW1		Testicular tissue protein Li 188 OS=Homo sapiens PE=2 SV=1	0.608365	1	1	1	1	1315	143.903	5.9	118.9	116.5	105.4	88	83.1	88.1	113.6	86.4	0.760563	0.00369819
B2R6D8	CDC42EP4	CDC42 effector protein (Rho GTPase binding) 4, isoform CRA_a OS=Homo sapiens GN=CDC42EP4 PE=2 SV=1	4.49438	1	1	1	1	356	37.957	5.19	121.5	115.7	103.7	90.3	93.1	75.8	113.633	86.4	0.76034	0.0221156
P49715	CEBPA	CCAAT/enhancer-binding protein alpha OS=Homo sapiens GN=CEBPA PE=1 SV=3	2.7933	1	1	1	1	358	37.538	7.68	130.3	111.3	99.2	82.3	90.6	86.2	113.6	86.3667	0.76027	0.0437428
Q02318	CYP27A1	Sterol 26-hydroxylase, mitochondrial OS=Homo sapiens GN=CYP27A1 PE=1 SV=1	21.2806	10	12	10	1	531	60.196	8.9	115.3	113.3	112.4	86.1	85.7	87.2	113.667	86.3333	0.759531	9.33046e-06
P54855	UGT2B15	UDP-glucuronosyltransferase 2B15 OS=Homo sapiens GN=UGT2B15 PE=1 SV=3	14.3396	8	16	6	1	530	60.996	8.82	107.8	117.3	116	86.8	86	86.2	113.7	86.3333	0.759308	0.000784335
B4DL31		cDNA FLJ52681, highly similar to HLA class I histocompatibility antigen, alpha chain E OS=Homo sapiens PE=2 SV=1	11.5288	3	21	1	1	399	44.435	6.48	127.1	102.6	111.3	92.9	90.5	75.5	113.667	86.3	0.759238	0.0384175
Q96NB2	SFXN2	Sideroflexin-2 OS=Homo sapiens GN=SFXN2 PE=1 SV=2	8.07453	2	3	2	1	322	36.208	9.41	112	108.5	120.6	83.6	86.4	88.9	113.7	86.3	0.759015	0.00217742
R4GMX3	COMMD3-BMI1	Protein COMMD3-BMI1 OS=Homo sapiens GN=COMMD3-BMI1 PE=4 SV=1	8.10235	4	4	1	1	469	53.26	7.93	120.4	120.2	101	76.6	89.6	92.2	113.867	86.1333	0.75644	0.0260899
O14975	SLC27A2	Very long-chain acyl-CoA synthetase OS=Homo sapiens GN=SLC27A2 PE=1 SV=2	11.2903	7	8	7	1	620	70.267	8.51	119.5	112.5	109.7	81.5	86.6	90.1	113.9	86.0667	0.755634	0.00191882
P51617	IRAK1	Interleukin-1 receptor-associated kinase 1 OS=Homo sapiens GN=IRAK1 PE=1 SV=2	2.10674	1	1	1	1	712	76.489	6.62	128.7	105.6	107.5	87.2	80.8	90.2	113.933	86.0667	0.755413	0.0243418
Q9H9Y2	RPF1	Ribosome production factor 1 OS=Homo sapiens GN=RPF1 PE=1 SV=2	3.4384	1	1	1	1	349	40.086	10.01	121.7	105.2	115	83	91.3	83.7	113.967	86	0.754607	0.00696086
Q8NC44	FAM134A	Protein FAM134A OS=Homo sapiens GN=FAM134A PE=1 SV=3	11.418	3	4	3	1	543	57.794	4.45	121.6	97.3	123	86.5	85.6	85.9	113.967	86	0.754607	0.0285589
Q15166	PON3	Serum paraoxonase/lactonase 3 OS=Homo sapiens GN=PON3 PE=1 SV=3	27.6836	9	19	7	1	354	39.582	5.41	114.9	113.5	113.6	85.8	85.4	86.8	114	86	0.754386	1.38052e-06
A0A024QZB4	hCG_1993905	Sulfotransferase OS=Homo sapiens GN=hCG_1993905 PE=3 SV=1	59.661	13	32	6	1	295	34.175	6.62	113	109	120.2	88.8	87.1	82	114.067	85.9667	0.753653	0.00189504
Q9Y2V2	CARHSP1	Calcium-regulated heat-stable protein 1 OS=Homo sapiens GN=CARHSP1 PE=1 SV=2	40.1361	4	14	4	1	147	15.882	8.21	112.8	121.2	108.2	82.2	86.8	88.9	114.067	85.9667	0.753653	0.00280728
P13929	ENO3	Beta-enolase OS=Homo sapiens GN=ENO3 PE=1 SV=5	19.1244	5	58	1	1	434	46.957	7.71	116.3	111.1	114.7	82.8	83.1	91.9	114.033	85.9333	0.753581	0.00111456
Q9P1F3	ABRACL	Costars family protein ABRACL OS=Homo sapiens GN=ABRACL PE=1 SV=1	35.8025	2	8	2	1	81	9.051	6.29	112.5	116.1	113.6	86	91.7	80.1	114.067	85.9333	0.753361	0.00132022
P15954	COX7C	Cytochrome c oxidase subunit 7C, mitochondrial OS=Homo sapiens GN=COX7C PE=1 SV=1	28.5714	2	3	2	1	63	7.241	10.27	113.5	112.3	116.5	87.6	86.7	83.5	114.1	85.9333	0.753141	8.97123e-05
Q99766	ATP5S	ATP synthase subunit s, mitochondrial OS=Homo sapiens GN=ATP5S PE=1 SV=3	5.11628	1	1	1	1	215	24.85	7.56	116.8	105.1	120.7	81.4	96	80	114.2	85.8	0.751313	0.0149374
A0A024R5C5	PC	Pyruvate carboxylase OS=Homo sapiens GN=PC PE=4 SV=1	42.3599	37	65	37	1	1178	129.551	6.84	115.9	114.7	112.4	83.8	85.3	87.9	114.333	85.6667	0.749271	5.3943e-05
O95831	AIFM1	Apoptosis-inducing factor 1, mitochondrial OS=Homo sapiens GN=AIFM1 PE=1 SV=1	38.0098	18	37	18	1	613	66.859	8.95	113.9	114.3	115	86	86.2	84.7	114.4	85.6333	0.748543	9.19898e-07
A0A024R893	PHYHD1	Phytanoyl-CoA dioxygenase domain containing 1, isoform CRA_b OS=Homo sapiens GN=PHYHD1 PE=4 SV=1	4.0404	1	1	1	1	297	32.647	9.06	108.8	122.6	112	91.6	83.7	81.4	114.467	85.5667	0.747525	0.00509411
Q9BQ39	DDX50	ATP-dependent RNA helicase DDX50 OS=Homo sapiens GN=DDX50 PE=1 SV=1	4.20624	3	5	1	1	737	82.514	9.17	122.5	117.9	103	76.6	95.9	84.2	114.467	85.5667	0.747525	0.0237236
K4Q1G1	HLA-DRB1	Major histocompatibility complex, class II, DR beta 1 OS=Homo sapiens GN=HLA-DRB1 PE=3 SV=1	42.4812	9	29	1	1	266	30.155	7.77	111	123.5	108.9	78.1	87.9	90.6	114.467	85.5333	0.747234	0.00817544
A0A109W0K0	HLA-A	MHC class I antigen (Fragment) OS=Homo sapiens GN=HLA-A PE=3 SV=1	71.2707	13	29	2	1	181	21.115	7.58	106.1	119.7	117.6	85.1	85.3	86.2	114.467	85.5333	0.747234	0.00241255
Q9ULC5	ACSL5	Long-chain-fatty-acid--CoA ligase 5 OS=Homo sapiens GN=ACSL5 PE=1 SV=1	26.2079	14	20	13	1	683	75.942	6.92	114.8	114.5	114.2	83.5	86.9	86.1	114.5	85.5	0.746725	9.87104e-06
Q8IWW8	ADHFE1	Hydroxyacid-oxoacid transhydrogenase, mitochondrial OS=Homo sapiens GN=ADHFE1 PE=1 SV=1	11.349	3	4	3	1	467	50.276	7.77	125.3	106.3	112	86.1	88.7	81.5	114.533	85.4333	0.745925	0.00838784
B5MD23	TSPAN9	Tetraspanin OS=Homo sapiens GN=TSPAN9 PE=1 SV=1	4.05904	1	3	1	1	271	29.539	7.71	113.1	117.5	113.4	82	81.1	93	114.667	85.3667	0.744477	0.001992
Q6FHZ4	LGALS4	Galectin OS=Homo sapiens GN=LGALS4 PE=2 SV=1	32.8173	10	49	10	1	323	35.918	9.16	109	121.1	113.9	85.7	88	82.2	114.667	85.3	0.743895	0.00166172
A0A024QZ30	SDHA	Succinate dehydrogenase [ubiquinone] flavoprotein subunit, mitochondrial OS=Homo sapiens GN=SDHA PE=3 SV=1	43.5241	18	35	18	1	664	72.645	7.39	113.3	114.3	116.5	87	85.7	83.2	114.7	85.3	0.743679	3.60672e-05
Q3ZCM7	TUBB8	Tubulin beta-8 chain OS=Homo sapiens GN=TUBB8 PE=1 SV=2	27.9279	12	96	1	1	444	49.744	4.89	110.8	116.7	116.7	84.8	91.5	79.5	114.733	85.2667	0.743173	0.00179276
P15907	ST6GAL1	Beta-galactoside alpha-2,6-sialyltransferase 1 OS=Homo sapiens GN=ST6GAL1 PE=1 SV=1	12.3153	4	6	4	1	406	46.575	9.01	120.3	111.5	112.4	84.4	87.5	83.8	114.733	85.2333	0.742882	0.000616484
A0A024RB62	METTL1	tRNA (guanine-N(7)-)-methyltransferase OS=Homo sapiens GN=METTL1 PE=3 SV=1	4.65116	1	1	1	1	301	34.071	7.9	123.1	103.4	117.8	90.1	86.6	79	114.767	85.2333	0.742666	0.011835
A0A0N9MXA6	HLA-A	MHC class I antigen (Fragment) OS=Homo sapiens GN=HLA-A PE=3 SV=1	47.619	11	25	1	1	273	31.623	5.94	116.4	107	120.9	93.4	85.1	77.2	114.767	85.2333	0.742666	0.00896457
Q9H9Q4	NHEJ1	Non-homologous end-joining factor 1 OS=Homo sapiens GN=NHEJ1 PE=1 SV=1	5.35117	1	1	1	1	299	33.316	5.97	114.6	115.8	114	84.9	90.8	79.9	114.8	85.2	0.74216	0.000754192
Q9BTZ2	DHRS4	Dehydrogenase/reductase SDR family member 4 OS=Homo sapiens GN=DHRS4 PE=1 SV=3	33.0935	8	11	8	1	278	29.518	8.56	112.1	116.5	115.8	87.3	86.4	81.9	114.8	85.2	0.74216	0.000163414
Q9Y5S1	TRPV2	Transient receptor potential cation channel subfamily V member 2 OS=Homo sapiens GN=TRPV2 PE=1 SV=1	3.40314	2	2	2	1	764	85.926	5.83	122.7	114.1	107.8	85.6	92.4	77.5	114.867	85.1667	0.741439	0.00822089
P50053	KHK	Ketohexokinase OS=Homo sapiens GN=KHK PE=1 SV=2	22.8188	7	10	7	1	298	32.502	6.32	135.3	106.7	102.9	82.5	84.6	88.1	114.967	85.0667	0.739925	0.044679
Q9BRP8	PYM1	Partner of Y14 and mago OS=Homo sapiens GN=PYM1 PE=1 SV=1	11.2745	2	2	2	1	204	22.642	9.45	119.8	114.2	110.9	83.2	90.4	81.5	114.967	85.0333	0.739635	0.00135805
P23378	GLDC	Glycine dehydrogenase (decarboxylating), mitochondrial OS=Homo sapiens GN=GLDC PE=1 SV=2	19.7059	13	18	13	1	1020	112.657	7.11	116	114.1	114.9	82.3	84.3	88.5	115	85.0333	0.73942	9.6032e-05
P45954	ACADSB	Short/branched chain specific acyl-CoA dehydrogenase, mitochondrial OS=Homo sapiens GN=ACADSB PE=1 SV=1	45.3704	15	42	15	1	432	47.455	6.99	109.7	116.5	118.7	85.6	85.3	84.1	114.967	85	0.739345	0.000401129
A0A024QZN7	C10orf70	Chromosome 10 open reading frame 70, isoform CRA_b OS=Homo sapiens GN=C10orf70 PE=4 SV=1	44.4444	4	9	4	1	108	12.191	9.09	110.7	117.7	116.7	83.6	86.8	84.5	115.033	84.9667	0.738626	0.0002277
Q1ET65	ST1A5	Sulfotransferase OS=Homo sapiens GN=ST1A5 PE=2 SV=1	53.2203	12	20	5	1	295	34.22	6.01	121.4	107.7	116	87.3	85.3	82.2	115.033	84.9333	0.738337	0.0021009
Q86SX6	GLRX5	Glutaredoxin-related protein 5, mitochondrial OS=Homo sapiens GN=GLRX5 PE=1 SV=2	28.0255	3	4	3	1	157	16.618	6.79	109.9	119.5	115.9	86.6	84.3	83.7	115.1	84.8667	0.73733	0.000501774
O00193	SMAP	Small acidic protein OS=Homo sapiens GN=SMAP PE=1 SV=1	12.5683	2	8	2	1	183	20.32	4.72	109.9	113.7	121.9	90.6	86.5	77.4	115.167	84.8333	0.736614	0.00451254
Q86XE5	HOGA1	4-hydroxy-2-oxoglutarate aldolase, mitochondrial OS=Homo sapiens GN=HOGA1 PE=1 SV=1	10.3976	2	2	2	1	327	35.226	7.96	119.9	114.9	110.9	86.4	86.3	81.6	115.233	84.7667	0.735609	0.0005624
A0A0M4G3H8	AGL	Amylo-alpha-1, 6-glucosidase, 4-alpha-glucanotransferaseprovided OS=Homo sapiens GN=AGL PE=4 SV=1	27.7415	33	48	33	1	1532	174.707	6.8	124.9	109.3	111.8	84.2	83.4	86.5	115.333	84.7	0.734393	0.00340351
Q9UNN8	PROCR	Endothelial protein C receptor OS=Homo sapiens GN=PROCR PE=1 SV=1	9.2437	2	2	2	1	238	26.655	7.18	116.8	113.8	115.5	82.9	88.8	82.2	115.367	84.6333	0.733603	0.000171123
O43933	PEX1	Peroxisome biogenesis factor 1 OS=Homo sapiens GN=PEX1 PE=1 SV=1	0.623539	1	1	1	1	1283	142.778	6.33	119	124	103.2	80	88.4	85.5	115.4	84.6333	0.733391	0.0102753
A0A024R0Z5	TEGT	Testis enhanced gene transcript (BAX inhibitor 1), isoform CRA_a OS=Homo sapiens GN=TEGT PE=3 SV=1	3.37553	1	1	1	1	237	26.52	8.54	108.5	119.1	118.6	83.2	79.9	90.6	115.4	84.5667	0.732813	0.00275541
A8K455		S-adenosylmethionine synthase OS=Homo sapiens PE=2 SV=1	48.3544	14	32	11	1	395	43.604	6.29	116.2	115.2	114.9	84.2	85.1	84.4	115.433	84.5667	0.732602	3.45738e-07
Q8N6Z6	PIPOX	Pipecolic acid oxidase OS=Homo sapiens GN=PIPOX PE=2 SV=1	22.3077	7	10	7	1	390	44.065	8.41	112.5	119.2	114.7	85.2	91.1	77.3	115.467	84.5333	0.732102	0.00226434
Q96C90	PPP1R14B	Protein phosphatase 1 regulatory subunit 14B OS=Homo sapiens GN=PPP1R14B PE=1 SV=3	34.6939	2	2	2	1	147	15.901	4.86	131	106.2	109.7	80.4	91.9	80.8	115.633	84.3667	0.729605	0.022191
Q9P084		HSPC298 (Fragment) OS=Homo sapiens PE=2 SV=1	6.08108	1	1	1	1	148	17.16	10.58	109.4	122.8	114.8	91.7	75.4	85.9	115.667	84.3333	0.729107	0.00703506
A0A024R6W0	GOT2	Aspartate aminotransferase OS=Homo sapiens GN=GOT2 PE=4 SV=1	65.3488	24	68	24	1	430	47.445	9.01	112.7	118.2	116.1	84.5	84.4	84.1	115.667	84.3333	0.729107	4.07883e-05
X5DR03	GSTM1	Glutathione S-transferase mu 1 isoform B (Fragment) OS=Homo sapiens GN=GSTM1 PE=2 SV=1	62.844	13	20	4	1	218	25.695	6.7	112.8	115.6	118.7	85.4	85.2	82.3	115.7	84.3	0.728608	9.17613e-05
Q96HY7	DHTKD1	Probable 2-oxoglutarate dehydrogenase E1 component DHKTD1, mitochondrial OS=Homo sapiens GN=DHTKD1 PE=1 SV=2	23.0686	14	16	14	1	919	103.011	6.93	121.4	110.9	114.8	84.5	84	84.4	115.7	84.3	0.728608	0.000513772
O14521	SDHD	Succinate dehydrogenase [ubiquinone] cytochrome b small subunit, mitochondrial OS=Homo sapiens GN=SDHD PE=1 SV=1	4.40252	1	2	1	1	159	17.032	8.63	108	121	118.1	83.1	82.3	87.5	115.7	84.3	0.728608	0.00180335
Q9UII2	ATPIF1	ATPase inhibitor, mitochondrial OS=Homo sapiens GN=ATPIF1 PE=1 SV=1	24.5283	4	6	4	1	106	12.241	9.35	117.2	114.4	115.6	86.9	86.4	79.5	115.733	84.2667	0.728111	0.000237215
A0A024RBD9	AMDHD1	Amidohydrolase domain containing 1, isoform CRA_a OS=Homo sapiens GN=AMDHD1 PE=4 SV=1	18.5446	6	8	6	1	426	46.683	6.61	119.1	112.2	115.9	82.3	81.8	88.6	115.733	84.2333	0.727823	0.000441564
Q53GZ6		Heat shock 70kDa protein 8 isoform 1 variant (Fragment) OS=Homo sapiens PE=2 SV=1	63.4675	36	291	1	1	646	70.855	5.41	97.8	122.5	126.9	91.3	84.2	77.2	115.733	84.2333	0.727823	0.0337745
A4URH5	HLA-A	MHC class I antigen (Fragment) OS=Homo sapiens GN=HLA-A PE=3 SV=1	37.7778	8	18	1	1	270	31.241	6.99	107	123.4	117	93.7	84	74.8	115.8	84.1667	0.726828	0.012026
A6XGP7	NOGOC	Reticulon OS=Homo sapiens GN=NOGOC PE=2 SV=1	30.1508	5	26	1	1	199	22.238	9.17	115.2	112.7	119.6	85.6	86.1	80.8	115.833	84.1667	0.726619	0.000273216
V9HW91	HEL-S-8a	Epididymis secretory sperm binding protein Li 8a OS=Homo sapiens GN=HEL-S-8a PE=2 SV=1	67.029	13	25	13	1	276	30.589	7.21	111.5	117.8	118.6	83	82.9	86.2	115.967	84.0333	0.724634	0.000214136
Q96IS6	HSPA8	HSPA8 protein (Fragment) OS=Homo sapiens GN=HSPA8 PE=2 SV=2	60.3066	33	255	1	1	587	64.633	5.5	118.5	114.8	114.6	84.1	82.6	85.4	115.967	84.0333	0.724634	2.9097e-05
A7E261	OPLAH	5-oxoprolinase (ATP-hydrolysing) OS=Homo sapiens GN=OPLAH PE=2 SV=1	29.8913	25	35	25	1	1288	137.343	6.58	119.1	114.4	114.4	81.6	84.9	85.5	115.967	84	0.724346	8.6274e-05
Q8WWQ0	PHIP	PH-interacting protein OS=Homo sapiens GN=PHIP PE=1 SV=2	1.42779	2	2	2	1	1821	206.56	8.85	111.6	126.6	109.8	77.7	83.3	91	116	84	0.724138	0.00823555
P54868	HMGCS2	Hydroxymethylglutaryl-CoA synthase, mitochondrial OS=Homo sapiens GN=HMGCS2 PE=1 SV=1	43.5039	18	89	17	1	508	56.599	8.16	111.2	118	118.8	83.4	84.5	84.1	116	84	0.724138	0.000192823
Q9BX93	PLA2G12B	Group XIIB secretory phospholipase A2-like protein OS=Homo sapiens GN=PLA2G12B PE=1 SV=2	6.66667	1	2	1	1	195	21.644	6.01	108.7	117.5	121.9	85.8	84.2	82	116.033	84	0.72393	0.00136147
Q16134	ETFDH	Electron transfer flavoprotein-ubiquinone oxidoreductase, mitochondrial OS=Homo sapiens GN=ETFDH PE=1 SV=2	35.4943	17	21	17	1	617	68.452	7.55	119.4	115.9	112.7	81.7	84.2	86	116	83.9667	0.723851	0.000154571
Q86WU2	LDHD	Probable D-lactate dehydrogenase, mitochondrial OS=Homo sapiens GN=LDHD PE=1 SV=1	15.1874	6	7	6	1	507	54.836	6.65	119.9	116.9	111.6	78.9	81.7	91	116.133	83.8667	0.722158	0.00182303
P61927	RPL37	60S ribosomal protein L37 OS=Homo sapiens GN=RPL37 PE=1 SV=2	14.433	2	2	2	1	97	11.071	11.74	103.2	122.4	122.8	82.9	80.7	88	116.133	83.8667	0.722158	0.00909381
Q15392	DHCR24	Delta(24)-sterol reductase OS=Homo sapiens GN=DHCR24 PE=1 SV=2	17.0543	9	24	9	1	516	60.062	8.16	114.2	116.4	117.8	85	85	81.4	116.133	83.8	0.721584	3.47905e-05
Q5JQC4	CT47A1	Cancer/testis antigen 47A OS=Homo sapiens GN=CT47A1 PE=2 SV=1	33.3333	5	9	5	1	288	30.082	4.25	135.8	100.4	112.5	85.6	77.8	87.9	116.233	83.7667	0.720677	0.0400101
X5D2L1	HSD11B1	Hydroxysteroid 11-beta dehydrogenase 1 isoform A (Fragment) OS=Homo sapiens GN=HSD11B1 PE=2 SV=1	9.93151	3	3	3	1	292	32.38	8.56	112.1	119.7	116.9	82.9	81.2	87.2	116.233	83.7667	0.720677	0.000337847
P55789	GFER	FAD-linked sulfhydryl oxidase ALR OS=Homo sapiens GN=GFER PE=1 SV=2	5.85366	1	1	1	1	205	23.434	7.62	131	111.6	106.4	87.4	79.8	83.7	116.333	83.6333	0.718911	0.013783
P21912	SDHB	Succinate dehydrogenase [ubiquinone] iron-sulfur subunit, mitochondrial OS=Homo sapiens GN=SDHB PE=1 SV=3	30.7143	9	15	9	1	280	31.609	8.76	115.6	116.1	117.6	83.3	85.2	82.2	116.433	83.5667	0.717721	6.50746e-06
Q86Y79	PTRH1	Probable peptidyl-tRNA hydrolase OS=Homo sapiens GN=PTRH1 PE=1 SV=1	4.6729	1	1	1	1	214	22.922	10.56	102.8	133.8	112.9	80.1	78.7	91.8	116.5	83.5333	0.717024	0.0302924
B2RAQ8		cDNA, FLJ95058, highly similar to Homo sapiens carnitine palmitoyltransferase 1A (liver) (CPT1A),nuclear gene encoding mitochondrial protein, mRNA OS=Homo sapiens PE=2 SV=1	28.7193	20	23	20	1	773	88.283	8.59	116.9	118.7	114.3	81.7	84.9	83.6	116.633	83.4	0.715061	3.01503e-05
P42574	CASP3	Caspase-3 OS=Homo sapiens GN=CASP3 PE=1 SV=2	10.8303	2	2	1	1	277	31.587	6.54	114.6	120	115.5	77.4	81.8	90.7	116.7	83.3	0.713796	0.00142116
H3BMF4	SPNS1	Protein spinster homolog 1 OS=Homo sapiens GN=SPNS1 PE=1 SV=1	2.44328	1	1	1	1	573	61.067	7.84	117.4	100.9	131.8	87.8	77.1	84.9	116.7	83.2667	0.71351	0.024314
O75582	RPS6KA5	Ribosomal protein S6 kinase alpha-5 OS=Homo sapiens GN=RPS6KA5 PE=1 SV=1	0.997506	1	1	1	1	802	89.809	7.11	123.4	120.1	106.8	87	80.1	82.5	116.767	83.2	0.712532	0.00355501
R4GMU1	H6PD	GDH/6PGL endoplasmic bifunctional protein OS=Homo sapiens GN=H6PD PE=1 SV=1	38.404	24	32	24	1	802	90.116	7.23	117.5	116.8	116.2	82.3	84.7	82.5	116.833	83.1667	0.71184	2.49327e-06
Q969Q0	RPL36AL	60S ribosomal protein L36a-like OS=Homo sapiens GN=RPL36AL PE=1 SV=3	37.7358	4	6	1	1	106	12.461	10.65	115.6	115.5	119.8	86.1	81.7	81.4	116.967	83.0667	0.710174	8.25336e-05
P05062	ALDOB	Fructose-bisphosphate aldolase B OS=Homo sapiens GN=ALDOB PE=1 SV=2	61.5385	19	103	17	1	364	39.448	7.87	115.5	118.7	116.8	81.8	85	82.2	117	83	0.709402	1.56431e-05
P25815	S100P	Protein S100-P OS=Homo sapiens GN=S100P PE=1 SV=2	41.0526	3	11	3	1	95	10.393	4.88	111.5	120.9	118.7	83	83.5	82.5	117.033	83	0.7092	0.000283022
Q9HB72		PNAS-106 OS=Homo sapiens PE=2 SV=1	14.4737	1	1	1	1	76	8.463	10.18	116.8	115.6	119	81.5	77.8	89.3	117.133	82.8667	0.707456	0.000632202
Q9UNU6	CYP8B1	7-alpha-hydroxycholest-4-en-3-one 12-alpha-hydroxylase OS=Homo sapiens GN=CYP8B1 PE=1 SV=2	5.98802	2	2	2	1	501	58.031	8.66	121.4	115.3	114.7	78	73.8	96.7	117.133	82.8333	0.707171	0.00957265
O75521	ECI2	Enoyl-CoA delta isomerase 2, mitochondrial OS=Homo sapiens GN=ECI2 PE=1 SV=4	43.9086	12	29	12	1	394	43.557	9	113.2	121.5	116.7	80.5	81.9	86.1	117.133	82.8333	0.707171	0.000306873
P11509	CYP2A6	Cytochrome P450 2A6 OS=Homo sapiens GN=CYP2A6 PE=1 SV=3	8.09717	4	5	4	1	494	56.465	9.2	118.6	120.6	112.7	80.6	82.1	85.4	117.3	82.7	0.70503	0.000233903
A0A0E3DC45	HLA-A	MHC class I antigen (Fragment) OS=Homo sapiens GN=HLA-A PE=3 SV=1	69.6133	13	25	1	1	181	21.12	7.18	123	116.6	112.5	85.1	84.4	78.4	117.367	82.6333	0.704061	0.000734297
V9HWF8	HEL-S-41	Epididymis secretory protein Li 41 OS=Homo sapiens GN=HEL-S-41 PE=2 SV=1	26.4214	6	6	6	1	299	33.231	6.25	117.1	118.6	116.6	81.4	82	84.3	117.433	82.5667	0.703094	5.26375e-06
D9HTE9	SLC25A1	Plasma membrane citrate carrier OS=Homo sapiens GN=SLC25A1 PE=2 SV=1	35.8491	10	20	10	1	318	35.03	9.99	116.3	121.1	114.9	81	83.1	83.6	117.433	82.5667	0.703094	6.86473e-05
Q06481	APLP2	Amyloid-like protein 2 OS=Homo sapiens GN=APLP2 PE=1 SV=2	3.4076	2	2	1	1	763	86.9	4.79	104.7	118.9	128.8	95.2	81.4	71	117.467	82.5333	0.702611	0.0242721
P35558	PCK1	Phosphoenolpyruvate carboxykinase, cytosolic [GTP] OS=Homo sapiens GN=PCK1 PE=1 SV=3	16.881	8	15	6	1	622	69.15	6.14	127.1	112.5	112.9	75.2	79.5	92.7	117.5	82.4667	0.701844	0.00794912
B4DPG9		cDNA FLJ59630, highly similar to Growth hormone-inducible transmembrane protein OS=Homo sapiens PE=2 SV=1	6.32184	2	2	2	1	348	37.511	9.89	129.9	113.5	109.2	87.2	84.3	75.9	117.533	82.4667	0.701645	0.00805522
Q53G79		Carnitine O-palmitoyltransferase II, mitochondrial variant (Fragment) OS=Homo sapiens PE=2 SV=1	34.1421	16	23	1	1	577	64.684	7.42	123.4	115.3	114	83.6	82.6	81.1	117.567	82.4333	0.701162	0.000315731
Q02083	NAAA	N-acylethanolamine-hydrolyzing acid amidase OS=Homo sapiens GN=NAAA PE=1 SV=3	4.73538	1	1	1	1	359	40.041	8.75	135.8	103.4	113.9	82.5	88.4	76.1	117.7	82.3333	0.699519	0.0255156
A8K457		cDNA FLJ75676, highly similar to Homo sapiens cytochrome P450, family 2, subfamily E, polypeptide 1(CYP2E1), mRNA OS=Homo sapiens PE=2 SV=1	10.142	6	6	4	1	493	56.797	8.1	122.8	117.5	112.8	81.1	78.3	87.5	117.7	82.3	0.699235	0.000874002
P35914	HMGCL	Hydroxymethylglutaryl-CoA lyase, mitochondrial OS=Homo sapiens GN=HMGCL PE=1 SV=2	38.4615	12	21	12	1	325	34.338	8.54	115.8	119.9	117.5	80.7	82.9	83.1	117.733	82.2333	0.698471	1.50354e-05
D3DND1	CDV3	CDV3 homolog (Mouse), isoform CRA_a OS=Homo sapiens GN=CDV3 PE=4 SV=1	32.9457	6	8	6	1	258	28.581	9.44	110.6	120.6	122.2	83.4	83.5	79.8	117.8	82.2333	0.698076	0.000746619
A0A0C4DFM4	RMDN2	Family with sequence similarity 82, member A, isoform CRA_a OS=Homo sapiens GN=RMDN2 PE=1 SV=1	4.01396	2	3	2	1	573	65.187	6.96	101.8	110.8	140.9	83.6	85.3	77.5	117.833	82.1333	0.69703	0.0415177
Q86YB7	ECHDC2	Enoyl-CoA hydratase domain-containing protein 2, mitochondrial OS=Homo sapiens GN=ECHDC2 PE=1 SV=2	26.7123	5	6	5	1	292	31.106	8.72	120.7	115.3	117.8	83.3	80.3	82.6	117.933	82.0667	0.695873	3.77873e-05
E3Q1L4	HLA-A	MHC class I antigen OS=Homo sapiens GN=HLA-A PE=3 SV=1	47.9452	15	40	3	1	365	40.867	6.7	111.6	115.2	127.1	83.6	85.6	77	117.967	82.0667	0.695677	0.00257785
A0A024QYY6	FMO5	Dimethylaniline monooxygenase [N-oxide-forming] OS=Homo sapiens GN=FMO5 PE=3 SV=1	16.8856	9	16	9	1	533	60.182	8.21	115.6	117.8	120.5	81.3	81.2	83.6	117.967	82.0333	0.695394	2.44142e-05
Q8TCB0	IFI44	Interferon-induced protein 44 OS=Homo sapiens GN=IFI44 PE=2 SV=2	2.47748	1	1	1	1	444	50.459	6.89	123.4	114.7	115.9	90.2	93.2	62.6	118	82	0.694915	0.0235824
Q53YE7	MAOA	Amine oxidase [flavin-containing] OS=Homo sapiens GN=MAOA PE=2 SV=1	37.0019	16	23	13	1	527	59.644	7.85	114.1	118.1	121.9	82.8	84.3	78.8	118.033	81.9667	0.694437	0.000205581
Q8TCU6	PREX1	Phosphatidylinositol 3,4,5-trisphosphate-dependent Rac exchanger 1 protein OS=Homo sapiens GN=PREX1 PE=1 SV=3	0.904159	1	1	1	1	1659	186.085	6.44	141.7	113.8	98.7	84.1	80.1	81.6	118.067	81.9333	0.693958	0.046086
O95210	STBD1	Starch-binding domain-containing protein 1 OS=Homo sapiens GN=STBD1 PE=1 SV=1	29.6089	8	11	8	1	358	38.983	5.73	118.4	119.4	116.4	80.4	82.6	82.8	118.067	81.9333	0.693958	6.54977e-06
P30048	PRDX3	Thioredoxin-dependent peroxide reductase, mitochondrial OS=Homo sapiens GN=PRDX3 PE=1 SV=3	55.0781	11	42	11	1	256	27.675	7.78	116.9	116.3	121.1	84.7	82.7	78.3	118.1	81.9	0.69348	0.000116225
D9IAI1	PEBP1	Epididymis secretory protein Li 34 OS=Homo sapiens GN=PEBP1 PE=2 SV=1	80.7487	12	95	12	1	187	21.044	7.53	112.6	121.5	120.3	82.2	83.1	80.3	118.133	81.8667	0.693002	0.000237694
Q7Z7N9	TMEM179B	Transmembrane protein 179B OS=Homo sapiens GN=TMEM179B PE=1 SV=1	7.30594	1	1	1	1	219	23.535	7.85	119.8	119	116	86	78.6	80.6	118.267	81.7333	0.691094	0.000126446
P30039	PBLD	Phenazine biosynthesis-like domain-containing protein OS=Homo sapiens GN=PBLD PE=1 SV=2	62.1528	13	17	13	1	288	31.765	6.52	121.6	116.4	116.8	79.9	80	85.2	118.267	81.7	0.690812	0.00011174
Q9UBQ7	GRHPR	Glyoxylate reductase/hydroxypyruvate reductase OS=Homo sapiens GN=GRHPR PE=1 SV=1	61.2805	13	41	13	1	328	35.646	7.39	116.8	119	119	82.4	82.1	80.6	118.267	81.7	0.690812	2.40182e-06
Q96EK6	GNPNAT1	Glucosamine 6-phosphate N-acetyltransferase OS=Homo sapiens GN=GNPNAT1 PE=1 SV=1	47.8261	6	8	6	1	184	20.736	7.99	143.4	103.8	107.7	83.4	82.5	79.2	118.3	81.7	0.690617	0.0445686
A0A024R1I5	SEC14L2	SEC14-like 2 (S. cerevisiae), isoform CRA_b OS=Homo sapiens GN=SEC14L2 PE=4 SV=1	7.94045	3	3	2	1	403	46.116	7.84	115.1	114.6	125.3	80.2	84.7	80.1	118.333	81.6667	0.690141	0.00064659
P42357	HAL	Histidine ammonia-lyase OS=Homo sapiens GN=HAL PE=1 SV=1	13.6986	6	9	6	1	657	72.652	6.95	120.8	114.7	119.6	79.6	81	84.3	118.367	81.6333	0.689665	9.43449e-05
P04424	ASL	Argininosuccinate lyase OS=Homo sapiens GN=ASL PE=1 SV=4	44.6121	18	32	18	1	464	51.625	6.48	112.8	116.8	125.6	82.3	82.6	80	118.4	81.6333	0.689471	0.000684308
Q7Z6I6	ARHGAP30	Rho GTPase-activating protein 30 OS=Homo sapiens GN=ARHGAP30 PE=1 SV=3	0.817439	1	1	1	1	1101	118.509	4.81	131.6	120.4	103.1	76.4	80.9	87.5	118.367	81.6	0.689383	0.0144507
P28330	ACADL	Long-chain specific acyl-CoA dehydrogenase, mitochondrial OS=Homo sapiens GN=ACADL PE=1 SV=2	6.04651	2	2	2	1	430	47.625	7.8	126.4	113	116.1	85.6	78.7	80.2	118.5	81.5	0.687764	0.00125444
Q86WA6	BPHL	Valacyclovir hydrolase OS=Homo sapiens GN=BPHL PE=1 SV=1	22.3368	6	10	6	1	291	32.522	9.14	116.2	121.6	117.7	80.3	81	83.2	118.5	81.5	0.687764	3.54192e-05
Q7Z351	DKFZp686N02209	Putative uncharacterized protein DKFZp686N02209 OS=Homo sapiens GN=DKFZp686N02209 PE=2 SV=1	41.7012	16	327	1	1	482	52.819	8.48	116.3	127	112.3	80.6	85.1	78.7	118.533	81.4667	0.687289	0.00149111
A0A090N8Y8	ZNRF2	Zinc and ring finger 2, isoform CRA_b OS=Homo sapiens GN=ZNRF2 PE=4 SV=1	8.26446	1	1	1	1	242	24.1	7.09	103.4	136.3	115.9	79.5	89.2	75.7	118.533	81.4667	0.687289	0.0234748
P12532	CKMT1A	Creatine kinase U-type, mitochondrial OS=Homo sapiens GN=CKMT1A PE=1 SV=1	31.4149	11	20	11	1	417	47.007	8.34	119.3	119.6	117	78.4	81.8	83.8	118.633	81.3333	0.685586	3.04677e-05
J3KRU3	RAB31	Ras-related protein Rab-31 OS=Homo sapiens GN=RAB31 PE=4 SV=2	68	1	1	1	1	25	2.914	7.99	105.4	133.2	117.4	74.4	81.6	87.9	118.667	81.3	0.685112	0.0139482
P34741	SDC2	Syndecan-2 OS=Homo sapiens GN=SDC2 PE=1 SV=2	11.4428	2	3	2	1	201	22.146	4.86	123.8	113.6	119	78.9	83.9	80.9	118.8	81.2333	0.683782	0.00033362
B2RBJ5	AGXT2	Alanine--glyoxylate aminotransferase 2 OS=Homo sapiens GN=AGXT2 PE=2 SV=1	7.00389	2	3	2	1	514	57.158	7.87	122.3	107.6	126.5	79.3	81	83.3	118.8	81.2	0.683502	0.00300497
A0A140EDI1	HLA-DPA1	MHC class II antigen OS=Homo sapiens GN=HLA-DPA1 PE=3 SV=1	24.6154	5	15	5	1	260	29.409	5.31	116.3	117.5	122.6	84	81.8	77.8	118.8	81.2	0.683502	0.000143297
A0A024R8Z4	FMO3	Dimethylaniline monooxygenase [N-oxide-forming] OS=Homo sapiens GN=FMO3 PE=2 SV=1	19.9248	8	11	8	1	532	59.994	7.78	119.4	119.2	118.1	77.8	81	84.4	118.9	81.0667	0.681805	4.14298e-05
Q6IB77	GLYAT	Glycine N-acyltransferase OS=Homo sapiens GN=GLYAT PE=1 SV=3	45.2703	9	11	9	1	296	33.902	8.16	112.1	122.1	122.8	78	80.3	84.7	119	81	0.680672	0.000669346
Q9BY49	PECR	Peroxisomal trans-2-enoyl-CoA reductase OS=Homo sapiens GN=PECR PE=1 SV=2	52.8053	12	24	12	1	303	32.524	8.81	115.3	124.8	116.9	77.8	82.3	82.8	119	80.9667	0.680392	0.000338949
A0A0S2Z3G3	SLC25A10	Solute carrier family 25 (Mitochondrial carrier dicarboxylate transporter), member 10, isoform CRA_a (Fragment) OS=Homo sapiens GN=SLC25A10 PE=2 SV=1	38.8514	8	12	8	1	296	32.125	9.35	115.3	121.3	120.6	80.2	82.5	80.1	119.067	80.9333	0.679731	4.91552e-05
Q96S55	WRNIP1	ATPase WRNIP1 OS=Homo sapiens GN=WRNIP1 PE=1 SV=2	4.06015	2	2	2	1	665	72.088	6.1	122.9	118.9	115.5	82	79.8	80.9	119.1	80.9	0.679261	6.82283e-05
A0A024R8N6	TK1	Thymidine kinase OS=Homo sapiens GN=TK1 PE=3 SV=1	3.62319	1	1	1	1	276	29.871	8.88	124.7	115.8	117.1	87.1	78.6	76.7	119.2	80.8	0.677852	0.000819259
Q99424	ACOX2	Peroxisomal acyl-coenzyme A oxidase 2 OS=Homo sapiens GN=ACOX2 PE=1 SV=1	18.9427	10	10	10	1	681	76.778	7.56	124	117	117.5	79.1	78.9	83.6	119.5	80.5333	0.673919	0.000139384
A0A173ADH0	HLA-DQA1	MHC class II antigen OS=Homo sapiens GN=HLA-DQA1 PE=3 SV=1	13.3858	3	4	2	1	254	27.816	6.14	127.9	122.9	107.8	77.4	80.1	83.9	119.533	80.4667	0.673173	0.00349818
Q08426	EHHADH	Peroxisomal bifunctional enzyme OS=Homo sapiens GN=EHHADH PE=1 SV=3	59.0595	37	83	37	1	723	79.445	9.14	120.1	119	119.8	80	81.2	79.9	119.633	80.3667	0.671775	2.00774e-07
A0A0F7RQT4	DDT3	D-dopachrome tautomerase 3 OS=Homo sapiens GN=DDT3 PE=4 SV=1	38.2114	3	10	1	1	123	13.064	7.34	113.7	125.4	120	87.9	82.5	70.6	119.7	80.3333	0.671122	0.00301752
Q9H7D7	WDR26	WD repeat-containing protein 26 OS=Homo sapiens GN=WDR26 PE=1 SV=3	6.05144	2	2	2	1	661	72.079	6.16	127.8	108.2	123.2	84.5	85.3	71	119.733	80.2667	0.670379	0.00630252
P52758	HRSP12	Ribonuclease UK114 OS=Homo sapiens GN=HRSP12 PE=1 SV=1	58.3942	6	17	6	1	137	14.485	8.68	114.7	122.9	121.7	80	80.2	80.5	119.767	80.2333	0.669914	0.000102779
E9KL48	GLUD1	Epididymis tissue sperm binding protein Li 18mP OS=Homo sapiens GN=GLUD1 PE=2 SV=1	60.3943	30	118	11	1	558	61.359	7.8	124.2	116.6	118.7	80	81.1	79.5	119.833	80.2	0.669263	6.82444e-05
A8K8C3		cDNA FLJ75438 OS=Homo sapiens PE=2 SV=1	2.77296	1	2	1	1	577	65.318	8.09	106.7	128.5	124.3	76.6	84.8	79.2	119.833	80.2	0.669263	0.00505639
O95954	FTCD	Formimidoyltransferase-cyclodeaminase OS=Homo sapiens GN=FTCD PE=1 SV=2	49.9076	18	28	18	1	541	58.889	5.74	122.1	119.1	118.3	77.3	79.9	83.3	119.833	80.1667	0.668985	4.51402e-05
P00966	ASS1	Argininosuccinate synthase OS=Homo sapiens GN=ASS1 PE=1 SV=2	43.4466	15	34	14	1	412	46.501	8.02	117.4	122.1	120	77.8	79.3	83.4	119.833	80.1667	0.668985	5.13618e-05
Q7Z4W1	DCXR	L-xylulose reductase OS=Homo sapiens GN=DCXR PE=1 SV=2	57.377	10	25	10	1	244	25.897	8.1	115.2	123	121.3	82.7	83.3	74.5	119.833	80.1667	0.668985	0.00042753
H9NKY4	IFITM3	IFITM3 OS=Homo sapiens GN=IFITM3 PE=4 SV=1	12.0301	1	3	1	1	133	14.608	6.9	119.6	120	120	82.7	79.2	78.4	119.867	80.1	0.668242	7.38636e-06
O00767	SCD	Acyl-CoA desaturase OS=Homo sapiens GN=SCD PE=1 SV=2	10.585	2	2	2	1	359	41.496	9	111.8	125.6	122.7	82.1	76.2	81.6	120.033	79.9667	0.666204	0.000961614
Q96MG8	PCMTD1	Protein-L-isoaspartate O-methyltransferase domain-containing protein 1 OS=Homo sapiens GN=PCMTD1 PE=1 SV=2	5.04202	1	2	1	1	357	40.65	5.66	140.2	119.6	100.7	78.8	71.8	88.8	120.167	79.8	0.664078	0.0314274
O95154	AKR7A3	Aflatoxin B1 aldehyde reductase member 3 OS=Homo sapiens GN=AKR7A3 PE=1 SV=2	43.2024	10	21	9	1	331	37.183	7.15	116.9	118.3	125.5	79.6	80.8	78.9	120.233	79.7667	0.663432	0.000119096
D4QEZ8	ACADS	Short-chain acyl-CoA dehydrogenase OS=Homo sapiens GN=ACADS PE=2 SV=1	29.1262	10	20	10	1	412	44.327	7.72	118.5	122.4	119.9	79.6	79.3	80.4	120.267	79.7667	0.663248	4.40151e-06
Q02338	BDH1	D-beta-hydroxybutyrate dehydrogenase, mitochondrial OS=Homo sapiens GN=BDH1 PE=1 SV=3	51.0204	13	27	13	1	343	38.132	8.95	119.3	121.8	119.8	77.8	80.4	80.9	120.3	79.7	0.66251	4.98241e-06
A4L733	PDIA2	Protein disulfide isomerase family A, member 2 variant OS=Homo sapiens GN=PDIA2 PE=4 SV=1	2.52252	1	1	1	1	555	61.074	5.5	121.4	123.7	116.1	76.9	81.6	80.3	120.4	79.6	0.66113	0.000103965
Q96DG6	CMBL	Carboxymethylenebutenolidase homolog OS=Homo sapiens GN=CMBL PE=1 SV=1	37.9592	10	16	10	1	245	28.03	7.18	118.3	119.8	123.6	79.9	79.4	79	120.567	79.4333	0.658833	1.35515e-05
D0W033	HLA-A	MHC class I antigen (Fragment) OS=Homo sapiens GN=HLA-A PE=3 SV=1	51.6484	11	39	1	1	273	31.573	5.94	119.4	124.4	118	90.4	78.4	69.4	120.6	79.4	0.658375	0.00297018
M0QZI3	FCHO1	F-BAR domain only protein 1 OS=Homo sapiens GN=FCHO1 PE=1 SV=1	1.89732	1	1	1	1	896	97.509	7.06	115.6	116.5	130.6	74.3	85.2	77.8	120.9	79.1	0.65426	0.00199517
B2RB23		cDNA, FLJ95265, highly similar to Homo sapiens acetyl-Coenzyme A acyltransferase 2 (mitochondrial 3-oxoacyl-Coenzyme A thiolase) (ACAA2), nuclear gene encoding mitochondrial protein, mRNA OS=Homo sapiens PE=2 SV=1	63.9798	20	99	18	1	397	41.983	8.25	119.6	120.4	122.8	78.7	79.8	78.7	120.933	79.0667	0.653804	2.18088e-06
Q9NP66	HMG20A	High mobility group protein 20A OS=Homo sapiens GN=HMG20A PE=1 SV=1	9.2219	2	2	2	1	347	40.119	6.49	114.5	128.3	120	78	82	77.2	120.933	79.0667	0.653804	0.000610357
A0A0G2JIW1	HSPA1B	Heat shock 70 kDa protein 1B OS=Homo sapiens GN=HSPA1B PE=1 SV=1	65.2648	36	305	24	1	642	70.066	5.66	115.5	123.4	123.9	78.9	79	79.2	120.933	79.0333	0.653528	0.000103916
B2R5T2		cDNA, FLJ92608, highly similar to Homo sapiens aldehyde dehydrogenase 1 family, member A3 (ALDH1A3), mRNA OS=Homo sapiens PE=2 SV=1	6.64062	4	8	1	1	512	56.083	7.25	119.5	120.1	123.4	78.4	72.3	86.5	121	79.0667	0.653444	0.00061254
Q9NR19	ACSS2	Acetyl-coenzyme A synthetase, cytoplasmic OS=Homo sapiens GN=ACSS2 PE=1 SV=1	12.2682	9	12	9	1	701	78.529	6.46	119.6	121.6	121.8	78.7	80.6	77.7	121	79	0.652893	2.84121e-06
A0A024R1U9	G6PC	Glucose-6-phosphatase, catalytic (Glycogen storage disease type I, von Gierke disease), isoform CRA_a OS=Homo sapiens GN=G6PC PE=4 SV=1	5.57103	1	2	1	1	359	40.744	8.62	113.1	128.1	121.8	73.4	80.6	83	121	79	0.652893	0.00129368
Q6MZK8	DKFZp686K06110	Putative uncharacterized protein DKFZp686K06110 OS=Homo sapiens GN=DKFZp686K06110 PE=2 SV=1	6.94175	12	20	1	1	2060	226.283	4.44	124.6	118.3	120.6	72	79.7	84.8	121.167	78.8333	0.650619	0.000520717
P11712	CYP2C9	Cytochrome P450 2C9 OS=Homo sapiens GN=CYP2C9 PE=1 SV=3	25.5102	10	13	9	1	490	55.592	7.91	132.4	116	115.5	81.1	80.3	74.8	121.3	78.7333	0.649079	0.00195015
A3R0T8	HIST1H1E	Histone 1, H1e OS=Homo sapiens GN=HIST1H1E PE=2 SV=1	44.2922	13	68	3	1	219	21.852	11.03	109.3	128.7	125.9	76.8	79.3	80	121.3	78.7	0.648805	0.0022547
A0A140VJX1		Testicular tissue protein Li 198 OS=Homo sapiens PE=2 SV=1	68.1499	23	119	23	1	427	45.171	8.85	118.7	119.9	125.6	80.2	78.5	77.1	121.4	78.6	0.647446	4.98874e-05
O00339	MATN2	Matrilin-2 OS=Homo sapiens GN=MATN2 PE=1 SV=4	5.54393	4	4	4	1	956	106.767	6.27	127.6	120.6	116.1	75.2	83.4	77	121.433	78.5333	0.64672	0.000503306
P15428	HPGD	15-hydroxyprostaglandin dehydrogenase [NAD(+)] OS=Homo sapiens GN=HPGD PE=1 SV=1	8.64662	2	2	2	1	266	28.959	5.86	119.5	125.5	119.5	78.6	75.6	81.4	121.5	78.5333	0.646365	7.95451e-05
P0C7P0	CISD3	CDGSH iron-sulfur domain-containing protein 3, mitochondrial OS=Homo sapiens GN=CISD3 PE=1 SV=1	10.2362	1	2	1	1	127	14.206	10.55	120.2	125.4	118.9	81	80.2	74.3	121.5	78.5	0.646091	0.000120358
Q6ZTA4	TRIM67	Tripartite motif-containing protein 67 OS=Homo sapiens GN=TRIM67 PE=2 SV=3	1.27714	1	1	1	1	783	83.769	7.33	111.8	138	114.8	69.6	81.7	84.2	121.533	78.5	0.645913	0.010299
A8K015	SULT2A1	Sulfotransferase OS=Homo sapiens GN=SULT2A1 PE=2 SV=1	45.9649	11	24	11	1	285	33.758	5.95	129.3	116.7	119.3	79.5	77.9	77.4	121.767	78.2667	0.642759	0.000365015
O14530	TXNDC9	Thioredoxin domain-containing protein 9 OS=Homo sapiens GN=TXNDC9 PE=1 SV=2	9.73451	1	1	1	1	226	26.517	5.88	124.3	133.4	107.6	78.9	79.1	76.6	121.767	78.2	0.642212	0.00458002
A0A024R7F9	GCDH	Glutaryl-Coenzyme A dehydrogenase, isoform CRA_a OS=Homo sapiens GN=GCDH PE=3 SV=1	24.4292	6	6	6	1	438	48.096	8.06	125.2	119.2	121.7	77.1	81.5	75.2	122.033	77.9333	0.638623	6.57328e-05
P09467	FBP1	Fructose-1,6-bisphosphatase 1 OS=Homo sapiens GN=FBP1 PE=1 SV=5	48.5207	14	29	12	1	338	36.819	6.99	121.4	123	121.7	74.6	75.7	83.5	122.033	77.9333	0.638623	0.000100978
Q9H1E3	NUCKS1	Nuclear ubiquitous casein and cyclin-dependent kinase substrate 1 OS=Homo sapiens GN=NUCKS1 PE=1 SV=1	15.2263	4	4	4	1	243	27.28	5.08	115.9	127.2	123.1	79	77.6	77.2	122.067	77.9333	0.638449	0.000191194
A0A0A0MQR0	CYP4F2	Cytochrome P450, family 4, subfamily F, polypeptide 2, isoform CRA_a OS=Homo sapiens GN=CYP4F2 PE=1 SV=1	8.07692	4	4	1	1	520	59.899	6.9	137.1	113.7	115.7	73	81.3	79.1	122.167	77.8	0.636835	0.00491747
A8K9T3		cDNA FLJ76467, highly similar to Homo sapiens acyl-CoA synthetase long-chain family member 1 (ACSL1), mRNA OS=Homo sapiens PE=2 SV=1	41.1175	27	61	26	1	698	77.902	7.18	118.9	124.2	123.6	77.2	77.8	78.3	122.233	77.7667	0.636215	1.28594e-05
B2RCD8		cDNA, FLJ96012, highly similar to Homo sapiens interferon regulatory factor 2 binding protein 1 (IRF2BP1), mRNA OS=Homo sapiens PE=2 SV=1	1.36986	1	1	1	1	584	61.675	8.18	136.4	114.5	115.9	76.5	81.7	75	122.267	77.7333	0.635769	0.0037712
D3DQR0	PACSIN3	Protein kinase C and casein kinase substrate in neurons 3, isoform CRA_b OS=Homo sapiens GN=PACSIN3 PE=4 SV=1	14.1176	5	5	5	1	425	48.502	6.28	124.2	124.8	118.5	74.2	80.8	77.4	122.5	77.4667	0.632381	8.35102e-05
Q8IZV5	RDH10	Retinol dehydrogenase 10 OS=Homo sapiens GN=RDH10 PE=1 SV=1	13.1965	4	4	4	1	341	38.062	7.4	123.9	128.4	115.4	78.6	79.2	74.4	122.567	77.4	0.631493	0.000385846
Q96SQ9	CYP2S1	Cytochrome P450 2S1 OS=Homo sapiens GN=CYP2S1 PE=1 SV=2	6.54762	3	4	3	1	504	55.781	8.62	124.8	121.5	121.5	76.5	74.3	81.4	122.6	77.4	0.631321	4.4476e-05
Q13065	GAGE1	G antigen 1 OS=Homo sapiens GN=GAGE1 PE=1 SV=2	25.1799	2	3	2	1	139	15.6	4.44	137.1	123.1	107.7	80.3	76	75.8	122.633	77.3667	0.630878	0.00628149
C9J8T6	COX17	Cytochrome c oxidase copper chaperone OS=Homo sapiens GN=COX17 PE=1 SV=1	13.2653	1	1	1	1	98	10.846	7.77	142.1	119	106.9	63.8	82.8	85.4	122.667	77.3333	0.630435	0.021478
A0A0K0KRL7	HLA-DPB1	MHC class II antigen (Fragment) OS=Homo sapiens GN=HLA-DPB1 PE=4 SV=1	29.8851	2	5	1	1	87	10.538	5.24	115.3	127.3	125.4	76.9	80.5	74.6	122.667	77.3333	0.630435	0.000380695
P19075	TSPAN8	Tetraspanin-8 OS=Homo sapiens GN=TSPAN8 PE=1 SV=1	5.90717	1	1	1	1	237	26.026	5.6	123.7	130.1	114.4	74.3	76.2	81.2	122.733	77.2333	0.629278	0.00080929
F4NBW3	HLA-B	MHC class I antigen (Fragment) OS=Homo sapiens GN=HLA-B PE=3 SV=1	44.3452	11	47	2	1	336	38.023	6.86	154.9	106.2	107.2	75.3	81.9	74.4	122.767	77.2	0.628835	0.0485418
A0A0B4J1R4	HPD	4-hydroxyphenylpyruvate dioxygenase OS=Homo sapiens GN=HPD PE=1 SV=1	37.659	12	18	12	1	393	44.936	7.01	121.7	126.2	120.6	74.1	79.2	78.2	122.833	77.1667	0.628223	3.90936e-05
P0C7U0	ELFN1	Protein ELFN1 OS=Homo sapiens GN=ELFN1 PE=1 SV=2	1.69082	1	1	1	1	828	90.42	8.37	131.2	122	115.3	73	78.4	79.9	122.833	77.1	0.62768	0.00083192
Q13268	DHRS2	Dehydrogenase/reductase SDR family member 2, mitochondrial OS=Homo sapiens GN=DHRS2 PE=1 SV=4	18.2143	4	4	4	1	280	29.908	9.01	136.3	119.4	113	71.6	76.8	83	122.9	77.1333	0.627611	0.0040029
Q9UI17	DMGDH	Dimethylglycine dehydrogenase, mitochondrial OS=Homo sapiens GN=DMGDH PE=1 SV=2	7.85219	5	8	5	1	866	96.75	7.62	127.8	120.3	120.6	74.2	80.2	76.9	122.9	77.1	0.627339	0.000107834
P07305	H1F0	Histone H1.0 OS=Homo sapiens GN=H1F0 PE=1 SV=3	27.8351	6	28	6	1	194	20.85	10.84	121	124	124.8	77.2	76.2	76.9	123.267	76.7667	0.622769	2.59658e-06
H3BRN4	ABAT	4-aminobutyrate aminotransferase, mitochondrial OS=Homo sapiens GN=ABAT PE=1 SV=1	60.5825	24	59	24	1	515	58.103	8.09	121.4	124.6	123.9	75.7	76.6	77.9	123.3	76.7333	0.62233	2.3197e-06
P00167	CYB5A	Cytochrome b5 OS=Homo sapiens GN=CYB5A PE=1 SV=2	49.2537	5	26	5	1	134	15.321	4.96	118.7	124.7	126.4	77.7	77.6	74.8	123.267	76.7	0.622228	5.05848e-05
Q02928	CYP4A11	Cytochrome P450 4A11 OS=Homo sapiens GN=CYP4A11 PE=1 SV=1	16.3776	7	8	4	1	519	59.31	8.76	128.9	119.8	121.4	74.3	76.9	78.6	123.367	76.6	0.620913	0.00010843
F8RHL1	HLA-DRB1	MHC class II antigen (Fragment) OS=Homo sapiens GN=HLA-DRB1 PE=4 SV=1	55.0562	4	15	2	1	89	10.744	5.24	133	127	110.5	69.9	80.2	79.3	123.5	76.4667	0.619163	0.00328357
Q96EV2	RBM33	RNA-binding protein 33 OS=Homo sapiens GN=RBM33 PE=1 SV=3	2.30769	1	1	1	1	1170	129.906	6.93	130.7	120.2	119.7	71.1	77.1	81.2	123.533	76.4667	0.618996	0.000528572
Q9H4F8	SMOC1	SPARC-related modular calcium-binding protein 1 OS=Homo sapiens GN=SMOC1 PE=1 SV=1	2.53456	1	1	1	1	434	48.132	8.22	136.9	121.7	112.6	74.2	80.3	74.3	123.733	76.2667	0.616379	0.0029894
Q99808	SLC29A1	Equilibrative nucleoside transporter 1 OS=Homo sapiens GN=SLC29A1 PE=1 SV=3	2.41228	1	1	1	1	456	50.186	8.29	130.3	119	122.7	69	77.8	81.2	124	76	0.612903	0.000621809
P22310	UGT1A4	UDP-glucuronosyltransferase 1-4 OS=Homo sapiens GN=UGT1A4 PE=1 SV=1	15.9176	6	20	2	1	534	59.986	8.54	122.5	121.5	129.2	77.6	74.6	74.6	124.4	75.6	0.607717	4.86108e-05
Q14117	DPYS	Dihydropyrimidinase OS=Homo sapiens GN=DPYS PE=1 SV=1	15.6069	6	7	5	1	519	56.594	7.27	124	122.3	127.4	73.9	73.8	78.7	124.567	75.4667	0.605834	2.40812e-05
Q9UJ72	ANXA10	Annexin A10 OS=Homo sapiens GN=ANXA10 PE=1 SV=3	11.1111	3	3	3	1	324	37.253	5.33	135.8	101.8	136.4	74	71.1	81	124.667	75.3667	0.604545	0.0139658
Q16762	TST	Thiosulfate sulfurtransferase OS=Homo sapiens GN=TST PE=1 SV=4	63.9731	16	58	16	1	297	33.408	7.25	124.4	123.9	125.8	74.2	74.6	77.1	124.7	75.3	0.603849	1.32056e-06
A0A0A0MS56	ADH6	Alcohol dehydrogenase 6 OS=Homo sapiens GN=ADH6 PE=1 SV=1	16.5333	5	8	5	1	375	39.789	7.88	122	124.7	127.6	74.6	76.4	74.7	124.767	75.2333	0.602992	8.63693e-06
P05091	ALDH2	Aldehyde dehydrogenase, mitochondrial OS=Homo sapiens GN=ALDH2 PE=1 SV=2	55.3191	25	107	21	1	517	56.346	7.05	121.8	125.4	127.5	74.5	75.5	75.3	124.9	75.1	0.601281	7.93674e-06
A0A087WV96	CYP3A7-CYP3A51P	Protein CYP3A7-CYP3A51P OS=Homo sapiens GN=CYP3A7-CYP3A51P PE=3 SV=1	22.0676	9	12	2	1	503	57.396	9.14	123.5	125.8	125.7	72.8	71	81.2	125	75	0.6	0.000101848
Q4G0N4	NADK2	NAD kinase 2, mitochondrial OS=Homo sapiens GN=NADK2 PE=1 SV=2	35.5204	12	20	12	1	442	49.402	8.18	122	125	128.7	75.5	76.4	72.4	125.233	74.7667	0.597019	2.48846e-05
Q5VZM2	RRAGB	Ras-related GTP-binding protein B OS=Homo sapiens GN=RRAGB PE=1 SV=1	1.87166	1	1	1	1	374	43.223	6.21	134.7	116.3	124.8	78.2	73.4	72.6	125.267	74.7333	0.596594	0.000833545
P08263	GSTA1	Glutathione S-transferase A1 OS=Homo sapiens GN=GSTA1 PE=1 SV=3	44.5946	12	90	1	1	222	25.615	8.88	122.4	129.3	124.4	73.1	74.6	76.2	125.367	74.6333	0.59532	2.23716e-05
Q9NSY2	STARD5	StAR-related lipid transfer protein 5 OS=Homo sapiens GN=STARD5 PE=1 SV=2	7.51174	1	1	1	1	213	23.779	6.67	158.9	111.4	107.2	78	74.8	69.6	125.833	74.1333	0.589139	0.0367455
B4DQ50		cDNA FLJ56823, highly similar to Protein-glutamine gamma-glutamyltransferase E (EC 2.3.2.13) OS=Homo sapiens PE=2 SV=1	9.94371	4	4	1	1	533	58.757	7.15	126.2	122.3	129.5	69.5	71.9	80.6	126	74	0.587302	0.000194675
Q7Z5P4	HSD17B13	17-beta-hydroxysteroid dehydrogenase 13 OS=Homo sapiens GN=HSD17B13 PE=1 SV=1	24.6667	6	11	6	1	300	33.634	8.98	120.3	128.5	130.1	71.1	71.1	79	126.3	73.7333	0.583795	0.000197152
Q02252	ALDH6A1	Methylmalonate-semialdehyde dehydrogenase [acylating], mitochondrial OS=Homo sapiens GN=ALDH6A1 PE=1 SV=2	50.4673	24	53	24	1	535	57.803	8.5	124.5	128.7	127	72	72.4	75.4	126.733	73.2667	0.578117	5.08151e-06
O43405	COCH	Cochlin OS=Homo sapiens GN=COCH PE=1 SV=1	11.6364	6	9	6	1	550	59.445	7.96	127.8	127.3	126.5	74.4	71	73	127.2	72.8	0.572327	8.5214e-07
P21549	AGXT	Serine--pyruvate aminotransferase OS=Homo sapiens GN=AGXT PE=1 SV=1	52.551	17	91	17	1	392	42.982	8.4	125.2	130.2	128	70.3	72.2	74	127.8	72.1667	0.564684	6.50715e-06
B2R533		cDNA, FLJ92320, highly similar to Homo sapiens glutathione S-transferase theta 2 (GSTT2), mRNA OS=Homo sapiens PE=2 SV=1	20.082	4	6	3	1	244	27.518	6.4	122.7	133.4	127.9	69.3	73.6	73.2	128	72.0333	0.56276	7.79142e-05
A0A024R5U4	C15orf48	Chromosome 15 open reading frame 48, isoform CRA_a OS=Homo sapiens GN=C15orf48 PE=4 SV=1	50.6024	3	4	3	1	83	9.611	9.47	122.5	127.1	134.9	74.2	71.4	69.9	128.167	71.8333	0.560468	0.00012462
Q96PV4	PNMA5	Paraneoplastic antigen-like protein 5 OS=Homo sapiens GN=PNMA5 PE=1 SV=2	25.4464	10	10	9	1	448	49.902	6.73	132.6	128.9	123.5	71.4	72	71.6	128.333	71.6667	0.558442	2.82004e-05
Q06278	AOX1	Aldehyde oxidase OS=Homo sapiens GN=AOX1 PE=1 SV=2	38.2661	42	89	40	1	1338	147.822	7.17	127.2	128	130.8	70.6	72.2	71.2	128.667	71.3333	0.554404	1.0991e-06
M0R0I6	EEF2	Elongation factor 2 (Fragment) OS=Homo sapiens GN=EEF2 PE=1 SV=1	12.9412	1	1	1	1	85	9.489	9.91	113.2	135.4	137.6	71.1	69.3	73.4	128.733	71.2667	0.553599	0.00188157
A0A024RDI5	ADH1B	Alcohol dehydrogenase IB (Class I), beta polypeptide, isoform CRA_a OS=Homo sapiens GN=ADH1B PE=4 SV=1	59.2	20	68	4	1	375	39.829	8.29	124.2	127.4	134.9	68.5	68.2	76.8	128.833	71.1667	0.552393	0.000169541
P05089	ARG1	Arginase-1 OS=Homo sapiens GN=ARG1 PE=1 SV=2	48.7578	12	23	12	1	322	34.713	7.21	125.1	133.1	128.3	70.5	71.6	71.3	128.833	71.1333	0.552135	1.62676e-05
A0A024R5Q4	GATM	Glycine amidinotransferase (L-arginine:glycine amidinotransferase), isoform CRA_a OS=Homo sapiens GN=GATM PE=4 SV=1	59.4538	26	91	26	1	476	54.124	9.25	125.3	131.3	132.3	70.3	70.1	70.8	129.633	70.4	0.54307	1.12257e-05
B2R6A5		cDNA, FLJ92862, highly similar to Homo sapiens solute carrier family 16 (monocarboxylic acid transporters), member 1 (SLC16A1), mRNA OS=Homo sapiens PE=2 SV=1	2.4	1	2	1	1	500	53.879	8.66	127.5	144	117.6	66.6	71.5	72.8	129.7	70.3	0.54202	0.00169734
Q9Y2P5	SLC27A5	Bile acyl-CoA synthetase OS=Homo sapiens GN=SLC27A5 PE=1 SV=1	25.3623	13	18	13	1	690	75.336	7.66	133.6	129.5	127.1	67.8	70.2	71.8	130.067	69.9333	0.537673	1.11516e-05
P07327	ADH1A	Alcohol dehydrogenase 1A OS=Homo sapiens GN=ADH1A PE=1 SV=2	45.6	16	52	2	1	375	39.833	7.94	133.2	128.6	128.9	72.5	68.7	68.1	130.233	69.7667	0.535705	7.50908e-06
O14756	HSD17B6	17-beta-hydroxysteroid dehydrogenase type 6 OS=Homo sapiens GN=HSD17B6 PE=1 SV=1	24.6057	7	9	5	1	317	35.943	8.73	142.7	126.5	122.3	63.8	68.3	76.5	130.5	69.5333	0.532822	0.00109217
A0A0D9SFB5	ADH4	Alcohol dehydrogenase 4 OS=Homo sapiens GN=ADH4 PE=1 SV=1	71.6113	18	45	17	1	391	41.571	7.91	124.3	132.9	135.2	67.5	69.7	70.4	130.8	69.2	0.529052	5.6521e-05
Q14749	GNMT	Glycine N-methyltransferase OS=Homo sapiens GN=GNMT PE=1 SV=3	10.1695	2	3	2	1	295	32.721	7.02	125.1	121.2	147.5	68.5	67.3	70.5	131.267	68.7667	0.52387	0.00162587
O75452	RDH16	Retinol dehydrogenase 16 OS=Homo sapiens GN=RDH16 PE=1 SV=2	28.3912	9	12	7	1	317	35.65	8.6	132.3	131.8	129.9	67.9	69.4	68.8	131.333	68.7	0.523096	2.04364e-07
P00326	ADH1C	Alcohol dehydrogenase 1C OS=Homo sapiens GN=ADH1C PE=1 SV=2	56	19	56	6	1	375	39.842	8.29	127.1	134.4	132.4	67.2	69	69.8	131.3	68.6667	0.522975	1.09946e-05
P11168	SLC2A2	Solute carrier family 2, facilitated glucose transporter member 2 OS=Homo sapiens GN=SLC2A2 PE=1 SV=1	4.00763	2	3	2	1	524	57.452	7.97	128.2	132.7	134.7	66.4	67	71	131.867	68.1333	0.516684	1.203e-05
Q00796	SORD	Sorbitol dehydrogenase OS=Homo sapiens GN=SORD PE=1 SV=4	65.5462	20	55	20	1	357	38.3	7.97	130.8	131.2	133.9	67.8	68.5	67.9	131.967	68.0667	0.515787	3.56101e-07
P98088	MUC5AC	Mucin-5AC OS=Homo sapiens GN=MUC5AC PE=1 SV=4	9.21472	19	27	10	1	5654	585.199	7.02	130.6	132.1	136	64.4	68.5	68.4	132.9	67.1	0.504891	6.19207e-06
Q08188	TGM3	Protein-glutamine gamma-glutamyltransferase E OS=Homo sapiens GN=TGM3 PE=1 SV=4	6.92641	4	4	1	1	693	76.584	5.86	148.1	130.1	121.2	63.5	65.7	71.2	133.133	66.8	0.501753	0.00129086
O60673	REV3L	DNA polymerase zeta catalytic subunit OS=Homo sapiens GN=REV3L PE=1 SV=2	0.511182	1	3	1	1	3130	352.554	8.47	159	105.2	137.1	92.2	44.3	62.1	133.767	66.2	0.494892	0.0321774
Q969Z3	MARC2	Mitochondrial amidoxime reducing component 2 OS=Homo sapiens GN=MARC2 PE=1 SV=1	24.4776	8	14	8	1	335	37.999	9.16	130.8	136.3	134.5	64.5	65.9	68	133.867	66.1333	0.494024	3.78918e-06
Q4JM47	AGR2	AGR2 OS=Homo sapiens GN=AGR2 PE=4 SV=1	52.8205	7	30	7	1	195	22.224	8.76	128.4	133.9	139.8	65.3	67.2	65.4	134.033	65.9667	0.492166	3.46002e-05
C7DJS2	GSTP1	Glutathione S-transferase pi (Fragment) OS=Homo sapiens GN=GSTP1 PE=2 SV=1	42.3841	4	15	1	1	151	16.657	5.1	118.1	134	151.1	70.4	62.1	64.4	134.4	65.6333	0.488343	0.00220935
B2RU26	TG	Thyroglobulin OS=Homo sapiens GN=TG PE=2 SV=1	0.614162	1	1	1	1	2768	304.477	5.62	141.3	133.7	129.2	62.4	66.5	66.9	134.733	65.2667	0.484414	5.33627e-05
Q59GF1		Anion exchange protein (Fragment) OS=Homo sapiens PE=2 SV=1	2.97428	2	3	2	1	1244	137.196	6.25	130.2	140.3	136.5	65.1	59.7	68.3	135.667	64.3667	0.474447	5.10371e-05
A0A024R454	CPS1	Carbamoyl-phosphate synthetase 1, mitochondrial, isoform CRA_a OS=Homo sapiens GN=CPS1 PE=3 SV=1	56.2	68	249	65	1	1500	164.835	6.74	134.8	141.6	141.9	59.8	60.5	61.3	139.433	60.5333	0.434138	4.76165e-06
Q8NFZ7	ASS	Argininosuccinate synthetase (Fragment) OS=Homo sapiens GN=ASS PE=4 SV=1	100	2	3	1	1	23	2.653	6.49	141.1	133	145.1	54.4	54.1	72.3	139.733	60.2667	0.431298	0.000341595
A0A024RAV0	BCAT1	Branched-chain-amino-acid aminotransferase OS=Homo sapiens GN=BCAT1 PE=3 SV=1	3.88601	1	2	1	1	386	42.939	5.3	152.3	137.7	131.8	53.1	58.9	66.2	140.6	59.4	0.422475	0.000347568
B2R9H7		Tetraspanin OS=Homo sapiens PE=2 SV=1	3.84615	1	1	1	1	260	29.637	5.59	132.7	138.3	150.9	56.9	57	64.2	140.633	59.3667	0.422138	0.00016095
